# Supplementary material for: Convergent insulin and TGF‐β signalling drives cancer cachexia by promoting aberrant fat body ECM accumulation in a Drosophila tumour model
Source: EMBO Rep. 2023 Nov 28;24(12):e57695. doi: 10.15252/embr.202357695 (PMC10702797; doi:10.15252/embr.202357695)
Supplement: Supplementary file 4 — Source Data for Figure 1 [file EMBR-24-e57695-s002.zip]

Archive with 50 entries (43 files):
- Figure 1/
- __MACOSX/._Figure 1
- Figure 1/E-F/
- __MACOSX/Figure 1/._E-F
- Figure 1/.DS_Store
- __MACOSX/Figure 1/._.DS_Store
- Figure 1/H-I/
- __MACOSX/Figure 1/._H-I
- Figure 1/G/
- __MACOSX/Figure 1/._G
- Figure 1/B-C/
- __MACOSX/Figure 1/._B-C
- Figure 1/J/
- __MACOSX/Figure 1/._J
- Figure 1/D/
- __MACOSX/Figure 1/._D
- Figure 1/E-F/C2-tumour dapi pmad-1.jpg
- __MACOSX/Figure 1/E-F/._C2-tumour dapi pmad-1.jpg
- Figure 1/E-F/.DS_Store
- __MACOSX/Figure 1/E-F/._.DS_Store
- Figure 1/E-F/C1-tumour dapi pmad-1.jpg
- __MACOSX/Figure 1/E-F/._C1-tumour dapi pmad-1.jpg
- Figure 1/E-F/C2-w118 dapi pmad-1.jpg
- __MACOSX/Figure 1/E-F/._C2-w118 dapi pmad-1.jpg
- Figure 1/E-F/C1-w118 dapi pmad-1.jpg
- __MACOSX/Figure 1/E-F/._C1-w118 dapi pmad-1.jpg
- Figure 1/H-I/.DS_Store
- __MACOSX/Figure 1/H-I/._.DS_Store
- Figure 1/H-I/MAX_Rasdlg pmad.lif - Series002.jpg
- __MACOSX/Figure 1/H-I/._MAX_Rasdlg pmad.lif - Series002.jpg
- Figure 1/H-I/MAX_Rasdlg impl2Ri pmad.lif - Series006.jpg
- __MACOSX/Figure 1/H-I/._MAX_Rasdlg impl2Ri pmad.lif - Series006.jpg
- Figure 1/G/pMad tumour control.pzfx
- __MACOSX/Figure 1/G/._pMad tumour control.pzfx
- Figure 1/B-C/C2-WT pakt DAPO_0001-1.jpg
- __MACOSX/Figure 1/B-C/._C2-WT pakt DAPO_0001-1.jpg
- Figure 1/B-C/.DS_Store
- __MACOSX/Figure 1/B-C/._.DS_Store
- Figure 1/B-C/C1-r4hack pakt DAPO_0003.jpg
- __MACOSX/Figure 1/B-C/._C1-r4hack pakt DAPO_0003.jpg
- Figure 1/B-C/C1-WT pakt DAPO_0001-1.jpg
- __MACOSX/Figure 1/B-C/._C1-WT pakt DAPO_0001-1.jpg
- Figure 1/B-C/C2-r4hack pakt DAPO_0003.jpg
- __MACOSX/Figure 1/B-C/._C2-r4hack pakt DAPO_0003.jpg
- Figure 1/J/pMad.pzfx
- __MACOSX/Figure 1/J/._pMad.pzfx
- Figure 1/D/Fig 1 pAkt control data analysis.xlsx
- __MACOSX/Figure 1/D/._Fig 1 pAkt control data analysis.xlsx
- Figure 1/D/Figure 1 A-B control.pzfx
- __MACOSX/Figure 1/D/._Figure 1 A-B control.pzfx
