# Supplementary material for: Convergent insulin and TGF‐β signalling drives cancer cachexia by promoting aberrant fat body ECM accumulation in a Drosophila tumour model
Source: EMBO Rep. 2023 Nov 28;24(12):e57695. doi: 10.15252/embr.202357695 (PMC10702797; doi:10.15252/embr.202357695)
Supplement: Supplementary file 4 — Source Data for Figure 1 [file EMBR-24-e57695-s002.zip › Figure 1/D/Fig 1 pAkt control data analysis.xlsx]

## Sheet: Sheet1
r4>mCherryRNAi	QRasV12, scribRNAi r4>mcherryRNAi			Tumour average			Normalised	r4>mCherryRNAi	QRasV12, scribRNAi r4>mcherryRNAi
38989	12657			13770.6				2.83132	0.919132
39039	24697							2.83495	1.79346
33918	14515							2.46307	1.05406
18823	9851							1.3669	0.715364
15629	8894							1.13495	0.645868
10351	10850							0.751673	0.78791
25141	6830							1.8257	0.495984
22608	12840							1.64176	0.932421
27476	16583							1.99526	1.20423
17067	10333							1.23938	0.750366
15098	10774							1.09639	0.782391
67536	20942							4.90436	1.52078
21520	7554							1.56275	0.54856
17173	32803							1.24708	2.3821
54420	15673							3.9519	1.13815
43522	9572							3.1605	0.695104
43775	11442							3.17887	0.8309
110240	6605							8.00546	0.479645
133871	16473							9.7215	1.19624
78900	10073							5.72959	0.731486
66154	13545							4.804	0.983617
35997	13440							2.61405	0.975992
42597	14390							3.09333	1.04498
72992	13011							5.30057	0.944839
72910	25992							5.29461	1.8875
	8751								0.635484
	10112								0.734318
	16375								1.18913
