# Supplementary material for: Convergent insulin and TGF‐β signalling drives cancer cachexia by promoting aberrant fat body ECM accumulation in a Drosophila tumour model
Source: EMBO Rep. 2023 Nov 28;24(12):e57695. doi: 10.15252/embr.202357695 (PMC10702797; doi:10.15252/embr.202357695)
Supplement: Supplementary file 5 — Source Data for Figure 2 [file EMBR-24-e57695-s010.zip]

Archive with 66 entries (58 files):
- Figure 2/
- __MACOSX/._Figure 2
- Figure 2/Figure 2 C,F/
- __MACOSX/Figure 2/._Figure 2 C,F
- Figure 2/.DS_Store
- __MACOSX/Figure 2/._.DS_Store
- Figure 2/Figure 2 J-K/
- __MACOSX/Figure 2/._Figure 2 J-K
- Figure 2/Figure 2 D-E/
- __MACOSX/Figure 2/._Figure 2 D-E
- Figure 2/Figure 2 i,L/
- __MACOSX/Figure 2/._Figure 2 i,L
- Figure 2/Figure 2 A-B/
- __MACOSX/Figure 2/._Figure 2 A-B
- Figure 2/Figure 2 G-H/
- __MACOSX/Figure 2/._Figure 2 G-H
- Figure 2/Figure 2 C,F/.DS_Store
- __MACOSX/Figure 2/Figure 2 C,F/._.DS_Store
- Figure 2/Figure 2 C,F/22.7.5 FB stain results.xlsx
- __MACOSX/Figure 2/Figure 2 C,F/._22.7.5 FB stain results.xlsx
- Figure 2/Figure 2 C,F/22.7.5 FB stain graphs.pzfx
- __MACOSX/Figure 2/Figure 2 C,F/._22.7.5 FB stain graphs.pzfx
- Figure 2/Figure 2 J-K/C1-pAkt; 1-3, HACKr4mChRi; 4-5, HACKr4Sog, both FBs from same larva_A01_G001_0001-1.jpg
- __MACOSX/Figure 2/Figure 2 J-K/._C1-pAkt; 1-3, HACKr4mChRi; 4-5, HACKr4Sog, both FBs from same larva_A01_G001_0001-1.jpg
- Figure 2/Figure 2 J-K/C1-pAkt; 1-3, HACKr4mChRi; 4-5, HACKr4Sog, both FBs from same larva_A01_G003_0001-1.jpg
- __MACOSX/Figure 2/Figure 2 J-K/._C1-pAkt; 1-3, HACKr4mChRi; 4-5, HACKr4Sog, both FBs from same larva_A01_G003_0001-1.jpg
- Figure 2/Figure 2 J-K/C2-pAkt; 1-3, HACKr4mChRi; 4-5, HACKr4Sog, both FBs from same larva_A01_G001_0001-1.jpg
- __MACOSX/Figure 2/Figure 2 J-K/._C2-pAkt; 1-3, HACKr4mChRi; 4-5, HACKr4Sog, both FBs from same larva_A01_G001_0001-1.jpg
- Figure 2/Figure 2 J-K/C2-pAkt; 1-3, HACKr4mChRi; 4-5, HACKr4Sog, both FBs from same larva_A01_G003_0001-1.jpg
- __MACOSX/Figure 2/Figure 2 J-K/._C2-pAkt; 1-3, HACKr4mChRi; 4-5, HACKr4Sog, both FBs from same larva_A01_G003_0001-1.jpg
- Figure 2/Figure 2 D-E/C2-pMad; 1-3, HACKr4mChRi d6; 4-6, HACKr4Akt d6_A01_G001_0001-1.jpg
- __MACOSX/Figure 2/Figure 2 D-E/._C2-pMad; 1-3, HACKr4mChRi d6; 4-6, HACKr4Akt d6_A01_G001_0001-1.jpg
- Figure 2/Figure 2 D-E/C1-pMad; 1-3, HACKr4mChRi d6; 4-6, HACKr4Akt d6_A01_G001_0001-1.jpg
- __MACOSX/Figure 2/Figure 2 D-E/._C1-pMad; 1-3, HACKr4mChRi d6; 4-6, HACKr4Akt d6_A01_G001_0001-1.jpg
- Figure 2/Figure 2 D-E/C2-pMad; 1-3, HACKr4mChRi d6; 4-6, HACKr4Akt d6_A01_G005_0001-1.jpg
- __MACOSX/Figure 2/Figure 2 D-E/._C2-pMad; 1-3, HACKr4mChRi d6; 4-6, HACKr4Akt d6_A01_G005_0001-1.jpg
- Figure 2/Figure 2 D-E/C1-pMad; 1-3, HACKr4mChRi d6; 4-6, HACKr4Akt d6_A01_G005_0001-1.jpg
- __MACOSX/Figure 2/Figure 2 D-E/._C1-pMad; 1-3, HACKr4mChRi d6; 4-6, HACKr4Akt d6_A01_G005_0001-1.jpg
- Figure 2/Figure 2 i,L/.DS_Store
- __MACOSX/Figure 2/Figure 2 i,L/._.DS_Store
- Figure 2/Figure 2 i,L/22.6.19 - HACKr4sog and HACKr4Akt FB stains day 7/
- __MACOSX/Figure 2/Figure 2 i,L/._22.6.19 - HACKr4sog and HACKr4Akt FB stains day 7
- Figure 2/Figure 2 A-B/C1-pAkt; 1-3, HACKr4mChRi d6; 4-6, HACKr4Akt d6_A01_G004_0001-1.jpg
- __MACOSX/Figure 2/Figure 2 A-B/._C1-pAkt; 1-3, HACKr4mChRi d6; 4-6, HACKr4Akt d6_A01_G004_0001-1.jpg
- Figure 2/Figure 2 A-B/C1-pAkt; 1-3, HACKr4mChRi d6; 4-6, HACKr4Akt d6_A01_G001_0001-1.jpg
- __MACOSX/Figure 2/Figure 2 A-B/._C1-pAkt; 1-3, HACKr4mChRi d6; 4-6, HACKr4Akt d6_A01_G001_0001-1.jpg
- Figure 2/Figure 2 A-B/C2-pAkt; 1-3, HACKr4mChRi d6; 4-6, HACKr4Akt d6_A01_G004_0001-1.jpg
- __MACOSX/Figure 2/Figure 2 A-B/._C2-pAkt; 1-3, HACKr4mChRi d6; 4-6, HACKr4Akt d6_A01_G004_0001-1.jpg
- Figure 2/Figure 2 A-B/C2-pAkt; 1-3, HACKr4mChRi d6; 4-6, HACKr4Akt d6_A01_G001_0001-1.jpg
- __MACOSX/Figure 2/Figure 2 A-B/._C2-pAkt; 1-3, HACKr4mChRi d6; 4-6, HACKr4Akt d6_A01_G001_0001-1.jpg
- Figure 2/Figure 2 G-H/.DS_Store
- __MACOSX/Figure 2/Figure 2 G-H/._.DS_Store
- Figure 2/Figure 2 G-H/C2-pMad; 1-2. HACKr4mChRi; 3-4. HACKr4Akt_A01_G003_0001-1.jpg
- __MACOSX/Figure 2/Figure 2 G-H/._C2-pMad; 1-2. HACKr4mChRi; 3-4. HACKr4Akt_A01_G003_0001-1.jpg
- Figure 2/Figure 2 G-H/C1-pMad; 1-2. HACKr4mChRi; 3-4. HACKr4Akt_A01_G003_0001-1.jpg
- __MACOSX/Figure 2/Figure 2 G-H/._C1-pMad; 1-2. HACKr4mChRi; 3-4. HACKr4Akt_A01_G003_0001-1.jpg
- Figure 2/Figure 2 G-H/C2-pMad; 1-2. HACKr4mChRi; 3-4. HACKr4Akt_A01_G001_0001-1.jpg
- __MACOSX/Figure 2/Figure 2 G-H/._C2-pMad; 1-2. HACKr4mChRi; 3-4. HACKr4Akt_A01_G001_0001-1.jpg
- Figure 2/Figure 2 G-H/C1-pMad; 1-2. HACKr4mChRi; 3-4. HACKr4Akt_A01_G001_0001-1.jpg
- __MACOSX/Figure 2/Figure 2 G-H/._C1-pMad; 1-2. HACKr4mChRi; 3-4. HACKr4Akt_A01_G001_0001-1.jpg
- Figure 2/Figure 2 i,L/22.6.19 - HACKr4sog and HACKr4Akt FB stains day 7/22.6.19 FB stains.xlsx
- __MACOSX/Figure 2/Figure 2 i,L/22.6.19 - HACKr4sog and HACKr4Akt FB stains day 7/._22.6.19 FB stains.xlsx
- Figure 2/Figure 2 i,L/22.6.19 - HACKr4sog and HACKr4Akt FB stains day 7/.DS_Store
- __MACOSX/Figure 2/Figure 2 i,L/22.6.19 - HACKr4sog and HACKr4Akt FB stains day 7/._.DS_Store
- Figure 2/Figure 2 i,L/22.6.19 - HACKr4sog and HACKr4Akt FB stains day 7/22.6.19 FB stains.pzfx
- __MACOSX/Figure 2/Figure 2 i,L/22.6.19 - HACKr4sog and HACKr4Akt FB stains day 7/._22.6.19 FB stains.pzfx
