# Supplementary material for: Convergent insulin and TGF‐β signalling drives cancer cachexia by promoting aberrant fat body ECM accumulation in a Drosophila tumour model
Source: EMBO Rep. 2023 Nov 28;24(12):e57695. doi: 10.15252/embr.202357695 (PMC10702797; doi:10.15252/embr.202357695)
Supplement: Supplementary file 5 — Source Data for Figure 2 [file EMBR-24-e57695-s010.zip › Figure 2/Figure 2 C,F/22.7.5 FB stain results.xlsx]

## Sheet: Sheet1
	pMad	DAPI	pMad/DAPI		pMad control average	Normalised pMad		pMad/DAPI control average	Normalised pMad/DAPI				pAkt		mChRi pAkt average		Normalised
mChRi 1	1804.49	1292.22	1.39643		1705.18	1.05824		1.13874	1.22629			mChRi 1	650.765		609.682		1.06738
	1740.11	1015.02	1.71437			1.02048			1.5055				642.482				1.0538
	1640.13	1250.52	1.31156			0.96185			1.15176				634.555				1.0408
	2211.24	1454.77	1.51999			1.29678			1.3348				658.123				1.07945
	1924.69	1482.71	1.29809			1.12873			1.13993				777.719				1.27561
	1743.18	1228.17	1.41933			1.02228			1.24641			mChRi 2	709.322				1.16343
	1938.32	1202.58	1.6118			1.13672			1.41543				627.031				1.02846
	1572.97	911.931	1.72488			0.922467			1.51473				595.816				0.977257
	2102.02	1337.89	1.57115			1.23273			1.37973				683.87				1.12168
	1496.88	989.848	1.51223			0.877842			1.32799				488.688				0.801545
mChRi 2	2090.49	1723.66	1.21282			1.22597			1.06506			mChRi 3	616.616				1.01137
	2773.78	1765.72	1.57091			1.62668			1.37951				527.433				0.865095
	1394.79	1774.85	0.785861			0.81797			0.690114				439.137				0.720272
	1796.84	1357.73	1.32341			1.05375			1.16217				554.221				0.909033
	2169.76	1870.47	1.16			1.27245			1.01867				539.455				0.884813
	2702.16	1716.97	1.57379			1.58467			1.38204			Akt 4	1875.58				3.07632
	1297.74	1889.12	0.686953			0.761056			0.603257				1550.46				2.54306
	1840.74	1521.26	1.21001			1.0795			1.06259				1569.11				2.57365
	1398.18	1345.37	1.03926			0.819963			0.912639				1561.48				2.56114
	1593.3	1683.09	0.946647			0.934384			0.831311				1180.58				1.93639
mChRi 3	1794.99	2858.8	0.627881			1.05267			0.551382			Akt 5	1098.14				1.80117
	1409.78	2281.26	0.617985			0.826764			0.542692				1146.81				1.88099
	1528.4	1667.39	0.916641			0.896325			0.804961				1463.24				2.4
	1662.2	1748.68	0.950547			0.974796			0.834735				1019.5				1.67219
	791.787	1430.24	0.553605			0.464342			0.486156				778.214				1.27643
	1217.09	1633.2	0.74522			0.71376			0.654425			Akt 6	2131.13				3.49548
	1225.63	1487.04	0.82421			0.718769			0.723791				1834.23				3.0085
	1968.39	2015.11	0.976811			1.15436			0.8578				1523.28				2.49848
	1397.42	1615.19	0.865175			0.819516			0.759765				1410.39				2.31333
	927.938	1876.02	0.494632			0.544187			0.434368				1161.55				1.90517
Akt 4	692.937	1460.45	0.474467			0.406371			0.41666
	1297.43	1373.84	0.944381			0.760876			0.829321
	676.923	1494.13	0.453054			0.39698			0.397855
	728.757	1592.34	0.457665			0.427378			0.401904
	901.463	1930.31	0.467005			0.528661			0.410107
	1362.68	1406.59	0.968784			0.799141			0.850751
	603.446	1159.52	0.520426			0.35389			0.457019
	494.012	836.523	0.590554			0.289712			0.518603
	739.382	1930.83	0.382934			0.433609			0.336279
	857.005	1805.4	0.474691			0.502589			0.416856
Akt 5	1364.47	1784.87	0.764464			0.800188			0.671324
	1662.94	1790.29	0.928868			0.975231			0.815698
	1557.73	1800.23	0.865298			0.91353			0.759873
	1198.72	1447.66	0.828042			0.702989			0.727156
	1866.15	2510.69	0.743284			1.0944			0.652724
	1290.36	1737.57	0.742622			0.756727			0.652143
	1448.15	1693.15	0.855298			0.849262			0.751091
	861.106	1702.56	0.50577			0.504994			0.444149
	840.215	1529.85	0.549215			0.492742			0.4823
	1455.58	1451.01	1.00315			0.85362			0.88093
Akt 6	950.949	1408.34	0.675226			0.557682			0.592959
	785.087	1438.96	0.545594			0.460413			0.479121
	993.831	1415.81	0.701955			0.58283			0.616431
	775.478	1309.17	0.592344			0.454777			0.520175
	697.408	1207.92	0.577362			0.408993			0.507018
	820.884	1344.2	0.610686			0.481406			0.536282
	782.77	844.416	0.926996			0.459054			0.814054
	877.83	1670.81	0.525391			0.514802			0.461379
	536.182	1925.98	0.278394			0.314443			0.244476
	755.343	1347.03	0.560746			0.442969			0.492427
