# Supplementary material for: Convergent insulin and TGF‐β signalling drives cancer cachexia by promoting aberrant fat body ECM accumulation in a Drosophila tumour model
Source: EMBO Rep. 2023 Nov 28;24(12):e57695. doi: 10.15252/embr.202357695 (PMC10702797; doi:10.15252/embr.202357695)
Supplement: Supplementary file 5 — Source Data for Figure 2 [file EMBR-24-e57695-s010.zip › Figure 2/Figure 2 i,L/22.6.19 - HACKr4sog and HACKr4Akt FB stains day 7/22.6.19 FB stains.xlsx]

## Sheet: Sheet1
pMad stain	pMad	DAPI	pMad/DAPI					pAkt stain	pAkt	DAPI	pAkt/DAPI		control average		normalised to control		normalised to mChRi1
mChRi 1	1914.54	1663.28	1.15106					mChRi 1	2389.82	2138.1	1.11773		0.98865		1.13056		0.883266
	3788.1	2307.15	1.64189						1845.93	1425.77	1.29469				1.30955		1.02311
	1633	1342.4	1.21647						1854.75	1316.97	1.40834				1.42451		1.11292
	2496	1339.09	1.86396						2053.75	1512.11	1.3582				1.37379		1.07329
	1779.84	1609.73	1.10567						1848.05	1607.1	1.14993				1.16313		0.908711
	2288.04	1250.43	1.8298						2235.14	1608.3	1.38975		mChRi1 average		1.4057		1.09822
	2244.92	1694.74	1.32464						2378.31	1931.13	1.23156		1.26545		1.2457		0.973217
	1095.28	1204.34	0.909445						1735.68	1759.75	0.986321				0.997644		0.779422
	1982.47	1351.24	1.46715						3358.89	2045.56	1.64205				1.6609		1.2976
	1608.26	1587.98	1.01277						1093.77	1016.56	1.07595				1.0883		0.850252
mChRi 2	1363.33	1871.81	0.728347					mChRi 2	508.341	1564.9	0.324838				0.328568
	672.06	1462.42	0.459552						559.669	1004.82	0.556983				0.563377
	1193.13	1722.15	0.692813						578.839	512.946	1.12846				1.14141
	903.335	1165.51	0.775056						382.951	868.97	0.440695				0.445755
	1694.71	1376.06	1.23157						842.223	861.244	0.977915				0.989141
	787.158	1892.18	0.416005						694.1	908.912	0.76366				0.772427
	1010.56	1654.09	0.610946						960.329	989.166	0.970847				0.981993
	1557.02	1319.69	1.17983						630.421	1251.99	0.503536				0.509317
	1330.39	963.409	1.38092						504.872	433.504	1.16463				1.178
	788.307	1145.4	0.688237						474.188	1652.7	0.286916				0.29021
Akt 3	789.286	829.217	0.951845					Sog	1267.2	1552.94	0.816002				0.82537		0.644831
	951.542	1069.58	0.889639						1810.41	1408.67	1.28519				1.29995		1.0156
	692.512	623.215	1.11119						1264.48	1683.75	0.750989				0.75961		0.593455
	1765.3	982.057	1.79756						1133.26	958.166	1.18274				1.19632		0.934638
	2198.68	1623.64	1.35416						2286.07	2364.54	0.966813				0.977912		0.764006
	2630.76	1153.73	2.28022						1997.85	2300.36	0.868494				0.878465		0.686311
	1648.8	1122.59	1.46875						3287.56	3063.88	1.073				1.08532		0.847922
	1202.02	619.12	1.94149						1042.67	897.927	1.1612				1.17453		0.917613
	1354.75	560.61	2.41656						795.899	965.222	0.824576				0.834042		0.651606
	657.587	1107.76	0.593617						1192.23	1090.16	1.09363				1.10618		0.864218
Akt 4	1256.85	769.93	1.63242
	1893.14	701.072	2.70036
	1529.78	499.53	3.06244
	967.21	644.052	1.50176
	1602.95	775.139	2.06795
	1980.86	810.644	2.44357
	2890.35	1095.88	2.63747
	1263.95	619.838	2.03917
	1453.06	503.68	2.88488
	1433.08	888.783	1.61241
sog	590.912	1134.38	0.520914
	994.101	911.58	1.09053
	835.158	998.716	0.836232
	1100.33	1077.78	1.02092
	595.97	930.959	0.640168
	623.885	775.55	0.804442
	478.932	797.13	0.60082
	902.643	975.125	0.925669
	630.773	1120.47	0.562953
	527.861	905.241	0.583117
	pMad control average:	1606.52			pMad/DAPI control average:	1.08431
	pMad normalised				pMad/DAPI normalised
mChRi 1	1.19173				1.06156
	2.35795				1.51423
	1.01648				1.12189
	1.55367				1.71903
	1.10788				1.01971
	1.42422				1.68753
	1.39738				1.22165
	0.681769				0.838733
	1.23402				1.35308
	1.00108				0.934028
mChRi 2	0.848621				0.671717
	0.418332				0.423821
	0.742677				0.638945
	0.562292				0.714793
	1.0549				1.13582
	0.489977				0.38366
	0.629035				0.563443
	0.969185				1.0881
	0.828117				1.27355
	0.490692				0.634725
Akt 3	0.491301				0.877837
	0.5923				0.820467
	0.431063				1.02479
	1.09884				1.65779
	1.36859				1.24887
	1.63755				2.10293
	1.02632				1.35455
	0.74821				1.79053
	0.84328				2.22867
	0.409323				0.547461
Akt 4	0.782341				1.50549
	1.17841				2.4904
	0.952231				2.82433
	0.602052				1.38499
	0.997774				1.90716
	1.23301				2.25357
	1.79913				2.4324
	0.786764				1.88062
	0.904474				2.66057
	0.89204				1.48704
sog	0.367821				0.480411
	0.618791				1.00573
	0.519855				0.771213
	0.684913				0.941545
	0.370969				0.590393
	0.388345				0.741895
	0.298117				0.554105
	0.561862				0.853696
	0.392633				0.519182
	0.328574				0.537778
