# Supplementary material for: Convergent insulin and TGF‐β signalling drives cancer cachexia by promoting aberrant fat body ECM accumulation in a Drosophila tumour model
Source: EMBO Rep. 2023 Nov 28;24(12):e57695. doi: 10.15252/embr.202357695 (PMC10702797; doi:10.15252/embr.202357695)
Supplement: Supplementary file 6 — Source Data for Figure 3 [file EMBR-24-e57695-s005.zip]

Archive with 72 entries (62 files):
- Figure 3/
- __MACOSX/._Figure 3
- Figure 3/C-D/
- __MACOSX/Figure 3/._C-D
- Figure 3/I-J/
- __MACOSX/Figure 3/._I-J
- Figure 3/Figure 3 H/
- __MACOSX/Figure 3/._Figure 3 H
- Figure 3/Figure 3 O/
- __MACOSX/Figure 3/._Figure 3 O
- Figure 3/.DS_Store
- __MACOSX/Figure 3/._.DS_Store
- Figure 3/F-G/
- __MACOSX/Figure 3/._F-G
- Figure 3/L-N/
- __MACOSX/Figure 3/._L-N
- Figure 3/Figure 3 K/
- __MACOSX/Figure 3/._Figure 3 K
- Figure 3/Figure 3 E/
- __MACOSX/Figure 3/._Figure 3 E
- Figure 3/C-D/.DS_Store
- __MACOSX/Figure 3/C-D/._.DS_Store
- Figure 3/C-D/w1118 scale bar.jpg
- __MACOSX/Figure 3/C-D/._w1118 scale bar.jpg
- Figure 3/C-D/HACKr4mChRi scale bar.jpg
- __MACOSX/Figure 3/C-D/._HACKr4mChRi scale bar.jpg
- Figure 3/I-J/HACKr4>laczRi scale bar.jpg
- __MACOSX/Figure 3/I-J/._HACKr4>laczRi scale bar.jpg
- Figure 3/I-J/.DS_Store
- __MACOSX/Figure 3/I-J/._.DS_Store
- Figure 3/I-J/HACKr4>InRCA scale bar.jpg
- __MACOSX/Figure 3/I-J/._HACKr4>InRCA scale bar.jpg
- Figure 3/Figure 3 H/.DS_Store
- __MACOSX/Figure 3/Figure 3 H/._.DS_Store
- Figure 3/Figure 3 H/22.6.19 fillet analysis (HACKr4Akt and HACKr4Sog).pzfx
- __MACOSX/Figure 3/Figure 3 H/._22.6.19 fillet analysis (HACKr4Akt and HACKr4Sog).pzfx
- Figure 3/Figure 3 O/22.7.26 fillet analysis.xlsx
- __MACOSX/Figure 3/Figure 3 O/._22.7.26 fillet analysis.xlsx
- Figure 3/Figure 3 O/.DS_Store
- __MACOSX/Figure 3/Figure 3 O/._.DS_Store
- Figure 3/Figure 3 O/22.7.26 fillet graphs.pzfx
- __MACOSX/Figure 3/Figure 3 O/._22.7.26 fillet graphs.pzfx
- Figure 3/F-G/HACKr4>mChRi d7 copy.jpg
- __MACOSX/Figure 3/F-G/._HACKr4>mChRi d7 copy.jpg
- Figure 3/F-G/.DS_Store
- __MACOSX/Figure 3/F-G/._.DS_Store
- Figure 3/F-G/HACKr4>Akt d7 copy.jpg
- __MACOSX/Figure 3/F-G/._HACKr4>Akt d7 copy.jpg
- Figure 3/L-N/madRi scale bar.jpg
- __MACOSX/Figure 3/L-N/._madRi scale bar.jpg
- Figure 3/L-N/.DS_Store
- __MACOSX/Figure 3/L-N/._.DS_Store
- Figure 3/L-N/InRCA scale bar.jpg
- __MACOSX/Figure 3/L-N/._InRCA scale bar.jpg
- Figure 3/L-N/InRCAmadRi scale bar.jpg
- __MACOSX/Figure 3/L-N/._InRCAmadRi scale bar.jpg
- Figure 3/Figure 3 K/.DS_Store
- __MACOSX/Figure 3/Figure 3 K/._.DS_Store
- Figure 3/Figure 3 K/22.9.15 fillet graphs.pzfx
- __MACOSX/Figure 3/Figure 3 K/._22.9.15 fillet graphs.pzfx
- Figure 3/Figure 3 K/22.9.15 fillet analysis.xlsx
- __MACOSX/Figure 3/Figure 3 K/._22.9.15 fillet analysis.xlsx
- Figure 3/Figure 3 E/.DS_Store
- __MACOSX/Figure 3/Figure 3 E/._.DS_Store
- Figure 3/Figure 3 E/Fillet control experiment/
- __MACOSX/Figure 3/Figure 3 E/._Fillet control experiment
- Figure 3/Figure 3 E/Fillet control experiment/Figure 1W.pzfx
- __MACOSX/Figure 3/Figure 3 E/Fillet control experiment/._Figure 1W.pzfx
- Figure 3/Figure 3 E/Fillet control experiment/.DS_Store
- __MACOSX/Figure 3/Figure 3 E/Fillet control experiment/._.DS_Store
- Figure 3/Figure 3 E/Fillet control experiment/analysis of fillet control experiment.xlsx
- __MACOSX/Figure 3/Figure 3 E/Fillet control experiment/._analysis of fillet control experiment.xlsx
