# Supplementary material for: Convergent insulin and TGF‐β signalling drives cancer cachexia by promoting aberrant fat body ECM accumulation in a Drosophila tumour model
Source: EMBO Rep. 2023 Nov 28;24(12):e57695. doi: 10.15252/embr.202357695 (PMC10702797; doi:10.15252/embr.202357695)
Supplement: Supplementary file 6 — Source Data for Figure 3 [file EMBR-24-e57695-s005.zip › Figure 3/Figure 3 O/22.7.26 fillet analysis.xlsx]

## Sheet: Sheet1
w1118	InRCA	madRi	InRCA+madRi		InRCA average		normalised		InRCA	madRi	InRCA+madRi
83.135	58.922	60.808	61.496		63.3068				0.930737	0.960529	0.971396
83.183	70.102		58.94						1.10734		0.931022
85.309			77.523								1.22456
			61.672								0.974177
83.415	66.314	43.911	68.371						1.0475	0.693622	1.07999
82.795	56.46	49.997							0.891847	0.789757
82.436	43.821	67.009							0.692201	1.05848
		44.1								0.696608
81.971	73.695	43.591	46.965						1.16409	0.688567	0.741863
79.09	79.084	70.421	75.877						1.24922	1.11238	1.19856
80.393	58.263	61.482							0.920328	0.971175
	63.371	72.04							1.00101	1.13795
81.186	63.036	45.674	67.323						0.995722	0.721471	1.06344
82.151		67.437	50.729							1.06524	0.80132
		61.068								0.964636
		56.265								0.888767
						w1118 average	Normalised to w1118	w1118	InRCA	madRi	InRCA+madRi
						82.2785		1.01041	0.716128	0.73905	0.747412
								1.01099	0.852008		0.716347
								1.03683			0.942202
											0.749551
								1.01381	0.80597	0.533687	0.83097
								1.00628	0.686206	0.607655
								1.00191	0.532593	0.814416
										0.535984
								0.996262	0.895677	0.529798	0.570805
								0.961247	0.961174	0.855885	0.922197
								0.977083	0.708119	0.747242
									0.770201	0.875562
								0.986721	0.766129	0.555114	0.818233
								0.99845		0.819618	0.616552
										0.74221
										0.683836
