# Supplementary material for: Convergent insulin and TGF‐β signalling drives cancer cachexia by promoting aberrant fat body ECM accumulation in a Drosophila tumour model
Source: EMBO Rep. 2023 Nov 28;24(12):e57695. doi: 10.15252/embr.202357695 (PMC10702797; doi:10.15252/embr.202357695)
Supplement: Supplementary file 6 — Source Data for Figure 3 [file EMBR-24-e57695-s005.zip › Figure 3/Figure 3 K/22.9.15 fillet analysis.xlsx]

## Sheet: Sheet1
batch 1	muscle/cuticle				normalised			r4>mChRi no tumour control			Normalised to r4>mChRi control			Controls normalised
control			Average of control					78.038	Assigned to day 1					1
1	46.27		46.27		1			81.414	Assigned to day 2		0.592916			0.995263
InRCA								82.189	Assigned to day 2					1.00474
2	63.567				1.37383						0.773425
batch 2								Day 2 r4>mChRi control average
control								81.8015
1	60.998		58.3965		1.04455						0.745683
2	55.795				0.955451						0.682078
InrCA
3	83.529				1.43038						1.02112
4	76.095				1.30307						0.93024
5	73.455				1.25787						0.897966
6	78.66				1.347						0.961596
7	80.534				1.37909						0.984505
8	77.849				1.33311						0.951682
9	77.659				1.32986						0.949359
10	75.717				1.2966						0.925619
madRi
1	84.629				1.44921						1.03457
2	77.178				1.32162						0.943479
3	81.376				1.39351						0.994798
4	79.435				1.36027						0.97107
5	51.794				0.886937						0.633167
