# Supplementary material for: Convergent insulin and TGF‐β signalling drives cancer cachexia by promoting aberrant fat body ECM accumulation in a Drosophila tumour model
Source: EMBO Rep. 2023 Nov 28;24(12):e57695. doi: 10.15252/embr.202357695 (PMC10702797; doi:10.15252/embr.202357695)
Supplement: Supplementary file 6 — Source Data for Figure 3 [file EMBR-24-e57695-s005.zip › Figure 3/Figure 3 E/Fillet control experiment/analysis of fillet control experiment.xlsx]

## Sheet: Sheet1
R4 cherryri	r4 hack cherryri	r4 hack madri		control average		normalised	R4 cherryri	r4 hack cherryri
81.414	74.023	72.863		83.0607			0.980175	0.891192
82.189	77.861	76.164					0.989506	0.937399
85.579	42.74	78.283					1.03032	0.514564
	58.709	80.115						0.706821
	69.497	84.796						0.836702
	57.222	67.441						0.688918
	34.339	75.485						0.413421
	25.372							0.305463
	52.975							0.637787
	25.871							0.311471
