# Supplementary material for: Convergent insulin and TGF‐β signalling drives cancer cachexia by promoting aberrant fat body ECM accumulation in a Drosophila tumour model
Source: EMBO Rep. 2023 Nov 28;24(12):e57695. doi: 10.15252/embr.202357695 (PMC10702797; doi:10.15252/embr.202357695)
Supplement: Supplementary file 7 — Source Data for Figure 4 [file EMBR-24-e57695-s007.zip]

Archive with 140 entries (119 files):
- Figure 4/
- __MACOSX/._Figure 4
- Figure 4/C-D/
- __MACOSX/Figure 4/._C-D
- Figure 4/.DS_Store
- __MACOSX/Figure 4/._.DS_Store
- Figure 4/Figure 4 F/
- __MACOSX/Figure 4/._Figure 4 F
- Figure 4/H-I/
- __MACOSX/Figure 4/._H-I
- Figure 4/Figure 4 O/
- __MACOSX/Figure 4/._Figure 4 O
- Figure 4/Figure 4 S/
- __MACOSX/Figure 4/._Figure 4 S
- Figure 4/Figure 4 N/
- __MACOSX/Figure 4/._Figure 4 N
- Figure 4/Figure 4 G/
- __MACOSX/Figure 4/._Figure 4 G
- Figure 4/J-K/
- __MACOSX/Figure 4/._J-K
- Figure 4/P-R/
- __MACOSX/Figure 4/._P-R
- Figure 4/A-B/
- __MACOSX/Figure 4/._A-B
- Figure 4/Figure 4 W/
- __MACOSX/Figure 4/._Figure 4 W
- Figure 4/Figure 4 E/
- __MACOSX/Figure 4/._Figure 4 E
- Figure 4/L-M/
- __MACOSX/Figure 4/._L-M
- Figure 4/T-V/
- __MACOSX/Figure 4/._T-V
- Figure 4/C-D/.DS_Store
- __MACOSX/Figure 4/C-D/._.DS_Store
- Figure 4/C-D/HACKr4mChRi scale bar.jpg
- __MACOSX/Figure 4/C-D/._HACKr4mChRi scale bar.jpg
- Figure 4/C-D/HACKr4madRi scale bar.jpg
- __MACOSX/Figure 4/C-D/._HACKr4madRi scale bar.jpg
- Figure 4/Figure 4 F/21.11.25 - nidogen in muscle, HACKr4mChRi vs HACKr4madRi, unsure day, likely day 6 - Used for paper/
- __MACOSX/Figure 4/Figure 4 F/._21.11.25 - nidogen in muscle, HACKr4mChRi vs HACKr4madRi, unsure day, likely day 6 - Used for paper
- Figure 4/Figure 4 F/.DS_Store
- __MACOSX/Figure 4/Figure 4 F/._.DS_Store
- Figure 4/H-I/.DS_Store
- __MACOSX/Figure 4/H-I/._.DS_Store
- Figure 4/H-I/HACKr4rab10Ri scale bar.jpg
- __MACOSX/Figure 4/H-I/._HACKr4rab10Ri scale bar.jpg
- Figure 4/H-I/HACKr4mChRi scale bar.jpg
- __MACOSX/Figure 4/H-I/._HACKr4mChRi scale bar.jpg
- Figure 4/Figure 4 O/.DS_Store
- __MACOSX/Figure 4/Figure 4 O/._.DS_Store
- Figure 4/Figure 4 O/Sonia - HACKr4rab10Ri muscle integrity day 6 - Used for paper/
- __MACOSX/Figure 4/Figure 4 O/._Sonia - HACKr4rab10Ri muscle integrity day 6 - Used for paper
- Figure 4/Figure 4 S/.DS_Store
- __MACOSX/Figure 4/Figure 4 S/._.DS_Store
- Figure 4/Figure 4 S/UAS sparc and sparc RNAi nidogen/
- __MACOSX/Figure 4/Figure 4 S/._UAS sparc and sparc RNAi nidogen
- Figure 4/Figure 4 N/.DS_Store
- __MACOSX/Figure 4/Figure 4 N/._.DS_Store
- Figure 4/Figure 4 N/Sonia - HACKr4rab10Ri muscle Ndg - used for paper/
- __MACOSX/Figure 4/Figure 4 N/._Sonia - HACKr4rab10Ri muscle Ndg - used for paper
- Figure 4/Figure 4 G/.DS_Store
- __MACOSX/Figure 4/Figure 4 G/._.DS_Store
- Figure 4/Figure 4 G/Sonia - HACKr4rab10Ri FB Ndg - Used for paper/
- __MACOSX/Figure 4/Figure 4 G/._Sonia - HACKr4rab10Ri FB Ndg - Used for paper
- Figure 4/J-K/.DS_Store
- __MACOSX/Figure 4/J-K/._.DS_Store
- Figure 4/J-K/HACKrab10Ri scale bar.jpg
- __MACOSX/Figure 4/J-K/._HACKrab10Ri scale bar.jpg
- Figure 4/J-K/HACKr4mChRi scale bar.jpg
- __MACOSX/Figure 4/J-K/._HACKr4mChRi scale bar.jpg
- Figure 4/P-R/.DS_Store
- __MACOSX/Figure 4/P-R/._.DS_Store
- Figure 4/P-R/mcherryri r4hack ndg phallodin_0001-1.jpg
- __MACOSX/Figure 4/P-R/._mcherryri r4hack ndg phallodin_0001-1.jpg
- Figure 4/P-R/UAs sparc r4 hack fb phallodin ndg_0001-1.jpg
- __MACOSX/Figure 4/P-R/._UAs sparc r4 hack fb phallodin ndg_0001-1.jpg
- Figure 4/P-R/sparc RNAi r4 hack fb phallodin ndg-1.jpg
- __MACOSX/Figure 4/P-R/._sparc RNAi r4 hack fb phallodin ndg-1.jpg
- Figure 4/A-B/.DS_Store
- __MACOSX/Figure 4/A-B/._.DS_Store
- Figure 4/A-B/HACKr4mChRi FB Ndg scale bar.jpg
- __MACOSX/Figure 4/A-B/._HACKr4mChRi FB Ndg scale bar.jpg
- Figure 4/A-B/HACKr4madRi FB Ndg scale bar.jpg
- __MACOSX/Figure 4/A-B/._HACKr4madRi FB Ndg scale bar.jpg
- Figure 4/Figure 4 W/.DS_Store
- __MACOSX/Figure 4/Figure 4 W/._.DS_Store
- Figure 4/Figure 4 W/Quantifications nidogen sparc UAS and RNAi.xlsx
- __MACOSX/Figure 4/Figure 4 W/._Quantifications nidogen sparc UAS and RNAi.xlsx
- Figure 4/Figure 4 E/.DS_Store
- __MACOSX/Figure 4/Figure 4 E/._.DS_Store
- Figure 4/Figure 4 E/22.10.25 - HACKr4madRi d6 FB Ndg stain density controlled - Used for paper/
- __MACOSX/Figure 4/Figure 4 E/._22.10.25 - HACKr4madRi d6 FB Ndg stain density controlled - Used for paper
- Figure 4/L-M/.DS_Store
- __MACOSX/Figure 4/L-M/._.DS_Store
- Figure 4/L-M/HACKr4rab10Ri scale bar.jpg
- __MACOSX/Figure 4/L-M/._HACKr4rab10Ri scale bar.jpg
- Figure 4/L-M/HACKr4mChRi scale bar.jpg
- __MACOSX/Figure 4/L-M/._HACKr4mChRi scale bar.jpg
- Figure 4/T-V/MAX_r4 hack uas sparc fillet_A01_G001_0001.jpg
- __MACOSX/Figure 4/T-V/._MAX_r4 hack uas sparc fillet_A01_G001_0001.jpg
- Figure 4/T-V/.DS_Store
- __MACOSX/Figure 4/T-V/._.DS_Store
- Figure 4/T-V/MAX_r4 hack mcherryri fillet_A01_G002_0001.jpg
- __MACOSX/Figure 4/T-V/._MAX_r4 hack mcherryri fillet_A01_G002_0001.jpg
- Figure 4/T-V/MAX_r4 hack sparcRNAi fillet_A01_G002_0001.jpg
- __MACOSX/Figure 4/T-V/._MAX_r4 hack sparcRNAi fillet_A01_G002_0001.jpg
- Figure 4/Figure 4 F/21.11.25 - nidogen in muscle, HACKr4mChRi vs HACKr4madRi, unsure day, likely day 6 - Used for paper/.DS_Store
- __MACOSX/Figure 4/Figure 4 F/21.11.25 - nidogen in muscle, HACKr4mChRi vs HACKr4madRi, unsure day, likely day 6 - Used for paper/._.DS_Store
- Figure 4/Figure 4 F/21.11.25 - nidogen in muscle, HACKr4mChRi vs HACKr4madRi, unsure day, likely day 6 - Used for paper/21.11.25 ndg stain quantification.pzfx
- __MACOSX/Figure 4/Figure 4 F/21.11.25 - nidogen in muscle, HACKr4mChRi vs HACKr4madRi, unsure day, likely day 6 - Used for paper/._21.11.25 ndg stain quantification.pzfx
- Figure 4/Figure 4 F/21.11.25 - nidogen in muscle, HACKr4mChRi vs HACKr4madRi, unsure day, likely day 6 - Used for paper/21.11.25 muscle stain analysis.xlsx
- __MACOSX/Figure 4/Figure 4 F/21.11.25 - nidogen in muscle, HACKr4mChRi vs HACKr4madRi, unsure day, likely day 6 - Used for paper/._21.11.25 muscle stain analysis.xlsx
- Figure 4/Figure 4 O/Sonia - HACKr4rab10Ri muscle integrity day 6 - Used for paper/HACKr4rab10Ri integrity analysis.xlsx
- __MACOSX/Figure 4/Figure 4 O/Sonia - HACKr4rab10Ri muscle integrity day 6 - Used for paper/._HACKr4rab10Ri integrity analysis.xlsx
- Figure 4/Figure 4 O/Sonia - HACKr4rab10Ri muscle integrity day 6 - Used for paper/.DS_Store
- __MACOSX/Figure 4/Figure 4 O/Sonia - HACKr4rab10Ri muscle integrity day 6 - Used for paper/._.DS_Store
- Figure 4/Figure 4 O/Sonia - HACKr4rab10Ri muscle integrity day 6 - Used for paper/rab10RNAi day 6 muscle integrity.pzfx
- __MACOSX/Figure 4/Figure 4 O/Sonia - HACKr4rab10Ri muscle integrity day 6 - Used for paper/._rab10RNAi day 6 muscle integrity.pzfx
- Figure 4/Figure 4 S/UAS sparc and sparc RNAi nidogen/.DS_Store
- __MACOSX/Figure 4/Figure 4 S/UAS sparc and sparc RNAi nidogen/._.DS_Store
- Figure 4/Figure 4 S/UAS sparc and sparc RNAi nidogen/Quantifications nidogen sparc UAS and RNAi.xlsx
- __MACOSX/Figure 4/Figure 4 S/UAS sparc and sparc RNAi nidogen/._Quantifications nidogen sparc UAS and RNAi.xlsx
- Figure 4/Figure 4 N/Sonia - HACKr4rab10Ri muscle Ndg - used for paper/.DS_Store
- __MACOSX/Figure 4/Figure 4 N/Sonia - HACKr4rab10Ri muscle Ndg - used for paper/._.DS_Store
- Figure 4/Figure 4 N/Sonia - HACKr4rab10Ri muscle Ndg - used for paper/HACKr4rab10Ri muscle Ndg.xlsx
- __MACOSX/Figure 4/Figure 4 N/Sonia - HACKr4rab10Ri muscle Ndg - used for paper/._HACKr4rab10Ri muscle Ndg.xlsx
- Figure 4/Figure 4 N/Sonia - HACKr4rab10Ri muscle Ndg - used for paper/Ndg normalized to phal muscle day7.pzfx
- __MACOSX/Figure 4/Figure 4 N/Sonia - HACKr4rab10Ri muscle Ndg - used for paper/._Ndg normalized to phal muscle day7.pzfx
- Figure 4/Figure 4 G/Sonia - HACKr4rab10Ri FB Ndg - Used for paper/.DS_Store
- __MACOSX/Figure 4/Figure 4 G/Sonia - HACKr4rab10Ri FB Ndg - Used for paper/._.DS_Store
- Figure 4/Figure 4 G/Sonia - HACKr4rab10Ri FB Ndg - Used for paper/Ndg normalized to phal fatbody day6.pzfx
- __MACOSX/Figure 4/Figure 4 G/Sonia - HACKr4rab10Ri FB Ndg - Used for paper/._Ndg normalized to phal fatbody day6.pzfx
- Figure 4/Figure 4 G/Sonia - HACKr4rab10Ri FB Ndg - Used for paper/HACKRab10Ri FB Ndg d6 analysis.xlsx
- __MACOSX/Figure 4/Figure 4 G/Sonia - HACKr4rab10Ri FB Ndg - Used for paper/._HACKRab10Ri FB Ndg d6 analysis.xlsx
- Figure 4/Figure 4 E/22.10.25 - HACKr4madRi d6 FB Ndg stain density controlled - Used for paper/.DS_Store
- __MACOSX/Figure 4/Figure 4 E/22.10.25 - HACKr4madRi d6 FB Ndg stain density controlled - Used for paper/._.DS_Store
- Figure 4/Figure 4 E/22.10.25 - HACKr4madRi d6 FB Ndg stain density controlled - Used for paper/22.10.25 - graphs of FB stain.pzfx
- __MACOSX/Figure 4/Figure 4 E/22.10.25 - HACKr4madRi d6 FB Ndg stain density controlled - Used for paper/._22.10.25 - graphs of FB stain.pzfx
- Figure 4/Figure 4 E/22.10.25 - HACKr4madRi d6 FB Ndg stain density controlled - Used for paper/22.10.25 - analysis of FB stians.xlsx
- __MACOSX/Figure 4/Figure 4 E/22.10.25 - HACKr4madRi d6 FB Ndg stain density controlled - Used for paper/._22.10.25 - analysis of FB stians.xlsx
