# Supplementary material for: Convergent insulin and TGF‐β signalling drives cancer cachexia by promoting aberrant fat body ECM accumulation in a Drosophila tumour model
Source: EMBO Rep. 2023 Nov 28;24(12):e57695. doi: 10.15252/embr.202357695 (PMC10702797; doi:10.15252/embr.202357695)
Supplement: Supplementary file 7 — Source Data for Figure 4 [file EMBR-24-e57695-s007.zip › Figure 4/Figure 4 W/Quantifications nidogen sparc UAS and RNAi.xlsx]

## Sheet: nidogen
	1093.38
	mcherryRi	SparcRNAi	UAS-Sparc
		1556.34	326.376			1.42342	0.298502
		1522.17	499.968			1.39217	0.457269
		1774.26	574.023			1.62273	0.524999
		1709.99	1050.58			1.56395	0.960858
	781.027	3888.94	621.742		0.714324	3.55681	0.568643
	1205.15	3349.3	601.01		1.10222	3.06326	0.549681
	1207.92	2391.14	782.607		1.10476	2.18692	0.715769
	708.617	3178.32	1057.72		0.648098	2.90688	0.967385
	1083.81	3672.7	638.672		0.991249	3.35904	0.584127
	1035.07	3117.13	717.792		0.946669	2.85092	0.65649
	1054.89	2276.47	597.188		0.964797	2.08205	0.546186
	870.045	2821.17	1255.3		0.79574	2.58023	1.14809
	1261.45	3207.76	607.024		1.15372	2.93381	0.555182
	1014.46	2624.13	557.817		0.927825	2.40002	0.510177
	1078.43	3565.96	665.989		0.986328	3.26141	0.609111
	462.351	2459.1	487.859		0.422864	2.24908	0.446194
	1223.96		467.01		1.11943		0.427126
	1336.88		585.848		1.22271		0.535814
	1917		594.54				0.543764
	1253

## Sheet: fillet
						74.1736
												92.2567
	mCherryRNAi	sparcRNAi	UAS-sparc			mcherryri		sparc RNAi	UAS sparc
	0.912282	0.729784	1.20667			67.509	0.910148	54.1307	89.5029			W118	mcherryri	sparc RNAi	UAS sparc		W118	mcherryri	sparc RNAi	UAS sparc
	0.879743	0.696482	1.23441			83.732	1.12886	51.6606	91.5604			92.131	67.509	54.1307	89.5029		0.998638	0.731752	0.58674	0.970151
	0.98758	0.909133	1.20667			79.915	1.0774	67.4337	89.5029			93.778	83.732	51.6606	91.5604		1.01649	0.907598	0.559966	0.992453
	1.08388	0.811671	1.17893			80.976	1.09171	60.2046	87.4453			90.861	79.915	67.4337	89.5029		0.984872	0.866225	0.730936	0.970151
	1.09923	0.779063	1.13732			87.1	1.17427	57.7859	84.359				80.976	60.2046	87.4453			0.877725	0.652577	0.947848
	0.816497	1.01216	1.09571			58.869	0.793665	75.0754	81.2727				87.1	57.7859	84.359			0.944105	0.62636	0.914395
	1.12312	0.863294				79.254	1.06849	64.0336					58.869	75.0754	81.2727			0.6381	0.813767	0.880941
	1.16134					78.147	1.05357						79.254	64.0336				0.85906	0.694081
	0.936332					71.204	0.959964						78.147					0.847061
						63.429	0.855142						71.204					0.771803
						65.775	0.886771						63.429					0.687528
													65.775					0.712957
