# Supplementary material for: Convergent insulin and TGF‐β signalling drives cancer cachexia by promoting aberrant fat body ECM accumulation in a Drosophila tumour model
Source: EMBO Rep. 2023 Nov 28;24(12):e57695. doi: 10.15252/embr.202357695 (PMC10702797; doi:10.15252/embr.202357695)
Supplement: Supplementary file 7 — Source Data for Figure 4 [file EMBR-24-e57695-s007.zip › Figure 4/Figure 4 F/21.11.25 - nidogen in muscle, HACKr4mChRi vs HACKr4madRi, unsure day, likely day 6 - Used for paper/21.11.25 muscle stain analysis.xlsx]

## Sheet: Sheet1
mChRi	madRi		mChRi average		normnalised	mChRi	madRi
771	1300		821.5			0.938527	1.58247
827	672					1.0067	0.818016
637	794					0.775411	0.966525
878	651					1.06878	0.792453
1545	1493					1.88071	1.81741
749	1000					0.911747	1.21729
733	1583					0.89227	1.92696
497	762					0.604991	0.927572
1028	1319					1.25137	1.6056
587	744					0.714547	0.90566
688	1193					0.837492	1.45222
636	1861					0.774194	2.26537
660	1244					0.803408	1.5143
753	2356					0.916616	2.86792
1113	2304					1.35484	2.80463
1042	1446					1.26841	1.76019
