# Supplementary material for: Convergent insulin and TGF‐β signalling drives cancer cachexia by promoting aberrant fat body ECM accumulation in a Drosophila tumour model
Source: EMBO Rep. 2023 Nov 28;24(12):e57695. doi: 10.15252/embr.202357695 (PMC10702797; doi:10.15252/embr.202357695)
Supplement: Supplementary file 7 — Source Data for Figure 4 [file EMBR-24-e57695-s007.zip › Figure 4/Figure 4 O/Sonia - HACKr4rab10Ri muscle integrity day 6 - Used for paper/HACKr4rab10Ri integrity analysis.xlsx]

## Sheet: Sheet1
	w1118	mCherryRNAi	Rab10RNAi
	78.937	88.724	87.509
	76.418	65.409	61.562
	80.159	53.31	73.057
	92.331	70.614	90.712
	93.241	89.025	89.277
	88.731	89.558	88.862
	89.913	56.834	88.582
		77.747	88.644
		49.98	81.24
		84.687	85.228
		58.849	89.921
		72.716	89.689
		84.565	89.992
		64.872	88.999
		68.201	46.758
	Average w1118
	85.6757
	Normalised
	1.00551	1.03558	1.0214
	0.97342	0.763449	0.718547
	1.02107	0.62223	0.852715
	1.17612	0.824201	1.05878
	1.18771	1.03909	1.04203
	1.13026	1.04531	1.03719
	1.14532	0.663362	1.03392
		0.907457	1.03465
		0.583363	0.948227
		0.98846	0.994774
		0.686881	1.04955
		0.848735	1.04684
		0.987036	1.05038
		0.757181	1.03879
		0.796037	0.545756
