# Supplementary material for: Convergent insulin and TGF‐β signalling drives cancer cachexia by promoting aberrant fat body ECM accumulation in a Drosophila tumour model
Source: EMBO Rep. 2023 Nov 28;24(12):e57695. doi: 10.15252/embr.202357695 (PMC10702797; doi:10.15252/embr.202357695)
Supplement: Supplementary file 7 — Source Data for Figure 4 [file EMBR-24-e57695-s007.zip › Figure 4/Figure 4 S/UAS sparc and sparc RNAi nidogen/Quantifications nidogen sparc UAS and RNAi.xlsx]

## Sheet: Sheet1
	1093.38
	mcherryRi	SparcRNAi	UAS-Sparc
		1556.34	326.376			1.42342	0.298502
		1522.17	499.968			1.39217	0.457269
		1774.26	574.023			1.62273	0.524999
		1709.99	1050.58			1.56395	0.960858
	781.027	3888.94	621.742		0.714324	3.55681	0.568643
	1205.15	3349.3	601.01		1.10222	3.06326	0.549681
	1207.92	2391.14	782.607		1.10476	2.18692	0.715769
	708.617	3178.32	1057.72		0.648098	2.90688	0.967385
	1083.81	3672.7	638.672		0.991249	3.35904	0.584127
	1035.07	3117.13	717.792		0.946669	2.85092	0.65649
	1054.89	2276.47	597.188		0.964797	2.08205	0.546186
	870.045	2821.17	1255.3		0.79574	2.58023	1.14809
	1261.45	3207.76	607.024		1.15372	2.93381	0.555182
	1014.46	2624.13	557.817		0.927825	2.40002	0.510177
	1078.43	3565.96	665.989		0.986328	3.26141	0.609111
	462.351	2459.1	487.859		0.422864	2.24908	0.446194
	1223.96		467.01		1.11943		0.427126
	1336.88		585.848		1.22271		0.535814
	1917		594.54				0.543764
	1253
