# Supplementary material for: Convergent insulin and TGF‐β signalling drives cancer cachexia by promoting aberrant fat body ECM accumulation in a Drosophila tumour model
Source: EMBO Rep. 2023 Nov 28;24(12):e57695. doi: 10.15252/embr.202357695 (PMC10702797; doi:10.15252/embr.202357695)
Supplement: Supplementary file 7 — Source Data for Figure 4 [file EMBR-24-e57695-s007.zip › Figure 4/Figure 4 N/Sonia - HACKr4rab10Ri muscle Ndg - used for paper/HACKr4rab10Ri muscle Ndg.xlsx]

## Sheet: Sheet1
Bacth 1		mChRi	rab10Ri			Control average		Normalised	mChRi	rab10Ri
	0	1654.71	1690.84			1484.19			1.11489	1.13924
		752.28	1460.78						0.506863	0.984227
		1238.98	1851.89						0.834789	1.24775
		1064.18							0.717014
	1	901.295	2872.01						0.607265	1.93508
		1298.35	1949.06						0.874791	1.31322
		1369.57	1933.24						0.922775	1.30256
		1361.97	2435.46						0.917652	1.64094
	2	2261.93	2811.42						1.52402	1.89425
		2616.92	645.025						1.7632	0.434598
		1233.94							0.831393
		2056.11							1.38535
Bacth 2						Control average
	0	715.522	1363.49			754.905			0.947831	1.80617
		681.151	1746.95						0.902301	2.31413
		1671.51	1566.94						2.2142	2.07568
			2544.81							3.37104
	1	419.088	2215.68						0.555154	2.93505
		898.744	1400.62						1.19054	1.85535
		937.373	2002.86						1.24171	2.65313
			1757.25							2.32777
	2	390.138							0.516804
		325.713							0.431462
