# Supplementary material for: Convergent insulin and TGF‐β signalling drives cancer cachexia by promoting aberrant fat body ECM accumulation in a Drosophila tumour model
Source: EMBO Rep. 2023 Nov 28;24(12):e57695. doi: 10.15252/embr.202357695 (PMC10702797; doi:10.15252/embr.202357695)
Supplement: Supplementary file 7 — Source Data for Figure 4 [file EMBR-24-e57695-s007.zip › Figure 4/Figure 4 G/Sonia - HACKr4rab10Ri FB Ndg - Used for paper/HACKRab10Ri FB Ndg d6 analysis.xlsx]

## Sheet: Sheet1
File number	mChRi	rab10Ri		mChRi average		Normalised	mChRi	rab10Ri
0	457.148	113.743		258.054			1.77152	0.440771
	1158.92	119.096					4.491	0.461515
	419.901	115.084					1.62718	0.445968
	278.442	113.174					1.07901	0.438566
1	96.375	120.791					0.373468	0.468084
	141.431	128.543					0.548067	0.498124
	78.623	88.043					0.304676	0.34118
	101.833	142.23					0.394618	0.551163
2	126.367	107.864					0.489691	0.417989
	145.888	141.402					0.565338	0.547954
	126.281	156.557					0.489358	0.606682
	166.723	170.25					0.646077	0.659745
3	232.353	146.086					0.900403	0.566105
	237.263	113.447					0.91943	0.439624
	167.158	138.233					0.647763	0.535674
	194.162	91.914					0.752407	0.356181
