# Supplementary material for: Convergent insulin and TGF‐β signalling drives cancer cachexia by promoting aberrant fat body ECM accumulation in a Drosophila tumour model
Source: EMBO Rep. 2023 Nov 28;24(12):e57695. doi: 10.15252/embr.202357695 (PMC10702797; doi:10.15252/embr.202357695)
Supplement: Supplementary file 7 — Source Data for Figure 4 [file EMBR-24-e57695-s007.zip › Figure 4/Figure 4 E/22.10.25 - HACKr4madRi d6 FB Ndg stain density controlled - Used for paper/22.10.25 - analysis of FB stians.xlsx]

## Sheet: Sheet1
	Ndg stain
mChRi 1	688.1
	475.004
	472.303
	429.292
	364.29
mChRi 2	426.591
	398.611
	446.341
	292.234
	504.439
mChRi 3	464.35
	308.207
	382.083
	400.088
	371.429
mChRi 4	414.877
	394.787
	338.757
	1124.45
	482.733
mChRi 5	457.412
	667.386
	331.069
	663.263
	359.946
madRi 6	503.135
	539.686
	303.024
	385.652
	599.08
madRi 7	169.542
	198.42
	299.72
	168.48
	253.567
madRi 8	343.09
	242.481
	208.6
	290.069
	211.68
madRi 9	224.319		For this one, measured a very high one(below) but it looks like this is because if high background:
	323.543		515.882
	213.014
	299.388
	199.468
madRi 10	410.902
	687.062
	543.487
	556.895
	390.427
