# Supplementary material for: Convergent insulin and TGF‐β signalling drives cancer cachexia by promoting aberrant fat body ECM accumulation in a Drosophila tumour model
Source: EMBO Rep. 2023 Nov 28;24(12):e57695. doi: 10.15252/embr.202357695 (PMC10702797; doi:10.15252/embr.202357695)
Supplement: Supplementary file 8 — Source Data for Figure 5 [file EMBR-24-e57695-s001.zip]

Archive with 52 entries (45 files):
- Figure 5/
- __MACOSX/._Figure 5
- Figure 5/.DS_Store
- __MACOSX/Figure 5/._.DS_Store
- Figure 5/D-E/
- __MACOSX/Figure 5/._D-E
- Figure 5/Figure 5F/
- __MACOSX/Figure 5/._Figure 5F
- Figure 5/G-H/
- __MACOSX/Figure 5/._G-H
- Figure 5/A-B/
- __MACOSX/Figure 5/._A-B
- Figure 5/Figure 5 I/
- __MACOSX/Figure 5/._Figure 5 I
- Figure 5/Figure 5C/
- __MACOSX/Figure 5/._Figure 5C
- Figure 5/D-E/.DS_Store
- __MACOSX/Figure 5/D-E/._.DS_Store
- Figure 5/D-E/CGInRCA pMad scale bar copy.jpg
- __MACOSX/Figure 5/D-E/._CGInRCA pMad scale bar copy.jpg
- Figure 5/D-E/CGmChRi for InRCA pMad scale bar copy.jpg
- __MACOSX/Figure 5/D-E/._CGmChRi for InRCA pMad scale bar copy.jpg
- Figure 5/Figure 5F/.DS_Store
- __MACOSX/Figure 5/Figure 5F/._.DS_Store
- Figure 5/Figure 5F/22.4.1 FB staining graphs.pzfx
- __MACOSX/Figure 5/Figure 5F/._22.4.1 FB staining graphs.pzfx
- Figure 5/Figure 5F/22.4.1 staining analysis.xlsx
- __MACOSX/Figure 5/Figure 5F/._22.4.1 staining analysis.xlsx
- Figure 5/G-H/.DS_Store
- __MACOSX/Figure 5/G-H/._.DS_Store
- Figure 5/G-H/CGp60DN pMad scale bar copy.jpg
- __MACOSX/Figure 5/G-H/._CGp60DN pMad scale bar copy.jpg
- Figure 5/G-H/CG mChRi pmad scale bar copy.jpg
- __MACOSX/Figure 5/G-H/._CG mChRi pmad scale bar copy.jpg
- Figure 5/A-B/Starved pMad scale bar copy.jpg
- __MACOSX/Figure 5/A-B/._Starved pMad scale bar copy.jpg
- Figure 5/A-B/.DS_Store
- __MACOSX/Figure 5/A-B/._.DS_Store
- Figure 5/A-B/Fed pMad scale bar copy.jpg
- __MACOSX/Figure 5/A-B/._Fed pMad scale bar copy.jpg
- Figure 5/Figure 5 I/.DS_Store
- __MACOSX/Figure 5/Figure 5 I/._.DS_Store
- Figure 5/Figure 5 I/22.6.3 FB staining analysis.xlsx
- __MACOSX/Figure 5/Figure 5 I/._22.6.3 FB staining analysis.xlsx
- Figure 5/Figure 5 I/22.6.3 FB staining graphs.pzfx
- __MACOSX/Figure 5/Figure 5 I/._22.6.3 FB staining graphs.pzfx
- Figure 5/Figure 5C/.DS_Store
- __MACOSX/Figure 5/Figure 5C/._.DS_Store
- Figure 5/Figure 5C/Normalisation og Fed vs Starved data.xlsx
- __MACOSX/Figure 5/Figure 5C/._Normalisation og Fed vs Starved data.xlsx
- Figure 5/Figure 5C/data for signalling paper.pzfx
- __MACOSX/Figure 5/Figure 5C/._data for signalling paper.pzfx
