# Supplementary material for: Convergent insulin and TGF‐β signalling drives cancer cachexia by promoting aberrant fat body ECM accumulation in a Drosophila tumour model
Source: EMBO Rep. 2023 Nov 28;24(12):e57695. doi: 10.15252/embr.202357695 (PMC10702797; doi:10.15252/embr.202357695)
Supplement: Supplementary file 8 — Source Data for Figure 5 [file EMBR-24-e57695-s001.zip › Figure 5/Figure 5F/22.4.1 staining analysis.xlsx]

## Sheet: Sheet1
	pMad	DAPI	pMad/DAPI	AVERAGES	DAPI averages		control average	Normalised values
CG>mChRi 1	1804.51	1276.69	1.41343	1.52099	1301.5		1.33906	1.05554
	2132.99	1437.64	1.48367					1.10799
	1955.89	1214.88	1.60994					1.20229
	2840.18	1852.09	1.5335					1.1452
	1285.28	791.506	1.62384					1.21267
	1663.87	1025.18	1.62301					1.21205
	1800.84	1131.79	1.59114					1.18825
	2541.67	1700.13	1.49499					1.11645
	1735.5	1460.04	1.18866					0.887685
	1853.75	1125.06	1.64769					1.23048
CG>mChRi 2	527.511	247.045	2.13528	1.82027	285.654			1.59461
	533.334	280.262	1.90298					1.42113
	416.485	313.712	1.3276					0.991443
	539.952	258.139	2.09171					1.56207
	594.193	295.708	2.00939					1.5006
	676.678	421.416	1.60572					1.19914
	428.082	227.877	1.87857					1.4029
	388.358	251.409	1.54473					1.15359
	561.509	347.237	1.61708					1.20762
	446.624	213.732	2.08964					1.56053
CG>mChRi 3	788.622	849.28	0.928577	1.05299	663.546			0.693454
	562.941	586.493	0.959843					0.716803
	537.445	516.046	1.04147					0.777759
	915.354	943.262	0.970413					0.724697
	506.412	568.504	0.89078					0.665227
	721.025	734.32	0.981895					0.733271
	1083.73	1006.15	1.07711					0.804376
	411.855	549.776	0.749132					0.559446
	729.554	506.404	1.44066					1.07587
	559.116	375.228	1.49007					1.11277
CG>mChRi 4	1178.08	1077.51	1.09334	0.961991	954.474			0.816496
	959.905	1317.69	0.728473					0.544018
	1204.83	1614.09	0.746444					0.557439
	778.566	983.073	0.791972					0.591438
	1379.53	1599.53	0.862458					0.644077
	1086.06	789.385	1.37583					1.02746
	562.69	661.673	0.850405					0.635076
	515.566	426.713	1.20823					0.902294
	567.731	418.213	1.35752					1.01378
	397.562	656.858	0.605248					0.451994
CG>InRCA, tsl het 5	1016.89	802.32	1.26743	1.25649	637.103			0.94651
	894.992	668.687	1.33843					0.99953
	717.7	519.18	1.38237					1.03234
	603.853	632.086	0.955334					0.713436
	720.167	741.05	0.97182					0.725747
	788.152	569.45	1.38406					1.0336
	1069.12	809.173	1.32125					0.986696
	789.753	473.352	1.66843					1.24597
	697.867	681.867	1.02346					0.764316
	593.446	473.864	1.25236					0.935249
CG>InRCA, tsl het 6	1043.26	1648.75	0.63276	0.88356	1148.76			0.47254
	917.541	1472.94	0.622931					0.4652
	864.091	1759.76	0.491028					0.366696
	858.937	935.525	0.918134					0.685655
	1031.96	792.799	1.30166					0.972071
	727.04	946.373	0.768238					0.573714
	785.583	868.904	0.904108					0.675181
	941.305	926.403	1.01609					0.758805
	848.829	1081.39	0.78494					0.586187
	1472.11	1054.74	1.39571					1.04231
CG>InRCA, tsl het 7	651.932	621.125	1.0496	1.302	327.791
Staining looked weird	491.154	567.61	0.865302
not included in graphs	461.094	432.394	1.06637
	572.602	253.167	2.26176
	309.094	178.128	1.73524
	350.879	253.864	1.38215
	256.968	250.534	1.02568
	271.488	228.245	1.18946
	257.175	242.25	1.06161
	346.533	250.593	1.38285
	202.591	170.507	1.18817
CG>InRCA, tsl het 8	841.323	973.471	0.864251	0.800495	684.181			0.645416
	518.927	666.636	0.778426					0.581323
	489.398	999.758	0.489516					0.365567
	406.265	560.01	0.72546					0.541768
	343.519	433.233	0.79292					0.592146
	841.088	1116.02	0.753648					0.562818
	283.927	377.638	0.75185					0.561475
	948.899	1002.04	0.94697					0.70719
	333.791	366.478	0.910808					0.680184
	343.437	346.521	0.9911					0.740146
