# Supplementary material for: Convergent insulin and TGF‐β signalling drives cancer cachexia by promoting aberrant fat body ECM accumulation in a Drosophila tumour model
Source: EMBO Rep. 2023 Nov 28;24(12):e57695. doi: 10.15252/embr.202357695 (PMC10702797; doi:10.15252/embr.202357695)
Supplement: Supplementary file 8 — Source Data for Figure 5 [file EMBR-24-e57695-s001.zip › Figure 5/Figure 5 I/22.6.3 FB staining analysis.xlsx]

## Sheet: Sheet1
	pMad	DAPI	pMad/DAPI		control average		Normalised:			pMad	area	DAPI	pMad*area	pMad*area/DAPI	pMad/DAPI	area control average		area normalised	pMad*area normalised	pMad*area/DAPI normalised		Intensity of set area		pMad	DAPI	pMad/DAPI
CGmChRi	2133.76	1907.25	1.11876		1.04907		1.06643			2275.12	181.532	2073.24	413007	199.208	1.09737	207.943		0.872988	1.25905	0.895708				486.777	318.132	1.53011
	2945.11	1998.32	1.47379				1.40485			2844.37	162.22	1969.13	461414	234.324	1.44448			0.780117	1.40662	1.0536
	2009.27	1587.87	1.26539				1.2062			1541.83	190.029	1158.43	292991	252.922	1.33096			0.91385	0.893187	1.13722
	1534.51	1039.69	1.47592				1.40688			2253.36	273.457	1582.96	616197	389.268	1.42351			1.31506	1.87848	1.75029
	1127.57	880.333	1.28085				1.22093			1628.41	127.459	1414.8	207555	146.703	1.15098	pMad*area control average		0.612951	0.632733	0.659628
	987.561	1006.2	0.981481				0.935569			1519.38	207.796	1095.36	315722	288.237	1.38711	328029		0.999292	0.962481	1.29601
	884.794	629.302	1.40599				1.34022			1015.38	196.209	812.695	199226	245.143	1.2494			0.94357	0.607343	1.10225
	1096.56	831.079	1.31944				1.25772
	1044.73	751.804	1.38963				1.32463
	1507.28	1086.62	1.38713				1.32224
CGmChRi 1	2190.95	2568.58	0.852982				0.813082			2276.56	226.336	2691.22	515268	191.463	0.845922	pMad*area/DAPI control average		1.08845	1.5708	0.860883				622.764	439.505	1.41697
	2003.94	2019.9	0.992099				0.945691			2285.12	214.748	2692.12	490726	182.282	0.848819	222.403		1.03272	1.49598	0.819604
	1439.1	1718.61	0.837365				0.798195			1648.44	168.4	2091.7	277597	132.713	0.788084			0.809836	0.846255	0.596725
	1566.27	2537.56	0.617236				0.588363			1546.32	246.42	2384.76	381044	159.783	0.648419			1.18503	1.16162	0.718442
	2070.92	2347.37	0.882229				0.840961			1419.16	246.42	1695.89	349709	206.21	0.836822			1.18503	1.06609	0.92719
	1341.09	1438.49	0.932291				0.888681			1907.13	226.336	1936.21	431652	222.936	0.98498			1.08845	1.3159	1.0024
	1744.61	1966.04	0.887374				0.845865			982.56	188.87	1224.35	185576	151.571	0.802513			0.908277	0.56573	0.681514
	1212.57	1852.46	0.654575				0.623956
	883.103	781.273	1.13034				1.07746
	787.772	1082.26	0.727898				0.693848
CGmChRi 2	1463.33	1214.14	1.20524				1.14886			891.184	258.007	980.497	229932	234.505	0.90891			1.24076	0.700949	1.05442				495.966	328.709	1.50883
	1695.62	989.788	1.71311				1.63297			1747.49	292.768	1040.48	511610	491.705	1.6795			1.40792	1.55965	2.21088
	807.027	1384.07	0.583082				0.555807			1321.63	198.526	1039.98	262379	252.292	1.27083			0.954712	0.799864	1.13439
	1109.94	1569.5	0.707193				0.674112			1171.66	181.532	1393.03	212693	152.683	0.841083			0.872988	0.648397	0.686518
	1117.98	1324.88	0.843835				0.804362			1021.41	222.859	1184.95	227630	192.1	0.86198			1.07173	0.693931	0.863748
	1412.55	1601.37	0.882089				0.840827			694.975	182.304	1150.44	126697	110.129	0.604095			0.876701	0.386236	0.495178
	561.347	739.757	0.758826				0.72333			1031	174.58	768.281	179992	234.279	1.34196			0.839556	0.548708	1.0534
	810.228	830.134	0.976021				0.930365
	908.591	682.431	1.3314				1.26912
	1021.25	1189.4	0.858627				0.818462
CGp60DN	1128.82	2406.43	0.469084				0.447141			1744.21	74.158	1832.12	129347	70.5996	0.952016			0.356626	0.394315	0.31744				344.657	238.949	1.44239
	3705.53	2202.53	1.6824				1.6037			1509.54	112.782	2247.99	170249	75.7338	0.671506			0.542369	0.519006	0.340526
	3797.62	1819.42	2.08727				1.98963			1156.32	120.12	1405.12	138897	98.8506	0.822932			0.577658	0.42343	0.444467
	1573.43	1413.31	1.1133				1.06122			604.154	148.315	1200.02	89605.1	74.6696	0.503453			0.713248	0.273162	0.335741
	1103.68	1471.14	0.750219				0.715125			1213.08	86.517	1684.67	104952	62.2981	0.720068			0.416061	0.319947	0.280114
	795.598	712.661	1.11638				1.06415			915.705	77.248	813.195	70736.4	86.9858	1.12606			0.371486	0.21564	0.391118
	3093.65	1059.03	2.92122				2.78457			3525.57	91.925	1543.31	324088	209.996	2.28443			0.442068	0.987985	0.944215
	1831.04	1407.36	1.30105				1.24019
	1007.89	1449.83	0.695181				0.662662
	1275.11	901.51	1.41441				1.34825
CGp60DN 1	3556.66	1490.88	2.38561				2.27402			1941.69	91.152	1294.14	176989	136.763	1.50038			0.43835	0.539554	0.614932				670.766	228.981	2.92935
	3657.52	1656.54	2.20792				2.10464			3860.53	61.026	1871.18	235593	125.906	2.06315			0.293474	0.718207	0.566116
	2422.2	857.213	2.82567				2.69349			3657.23	71.84	1414.47	262735	185.748	2.58558			0.345479	0.80095	0.835189
	3335.25	1194.39	2.79244				2.66181			1650.7	83.427	1119.89	137713	122.97	1.47398			0.401201	0.419819	0.552916
	3395.1	1516.92	2.23815				2.13345			2291.9	90.38	766.979	207142	270.075	2.98822			0.434638	0.631474	1.21435
	2327.79	943.162	2.46807				2.35262			2797.48	113.168	999.706	316585	316.678	2.7983			0.544225	0.965112	1.42389
	1841.6	633.39	2.90753				2.77152			1895.56	105.443	781.462	199874	255.769	2.42566			0.507076	0.609317	1.15003
	905.167	736.844	1.22844				1.17097
	1749.68	806.699	2.16894				2.06748
	1909.21	914.643	2.08738				1.98974
CGp60DN 2	2956.97	2150.17	1.37522				1.31089			1211.12	77.248	1401.06	93557	66.7761	0.864438			0.371486	0.285209	0.300249				394.218	248.558	1.58602
	2590.37	2089.2	1.23988				1.18189			3006.59	77.248	2309.66	232253	100.557	1.30174			0.371486	0.708024	0.45214
	1623.66	1484.35	1.09386				1.04269			1566.7	91.925	1574.97	144019	91.4421	0.994747			0.442068	0.439043	0.411156
	1098.38	1247.04	0.880792				0.83959			1725.39	73.385	1296.49	126618	97.6619	1.33082			0.352909	0.385996	0.439122
	3516.74	3038.11	1.15754				1.10339			3158.14	77.248	2838.26	243960	85.9542	1.1127			0.371486	0.743714	0.38648
	2758.88	2298.18	1.20046				1.1443			2165.53	67.978	1559.17	147208	94.4145	1.3889			0.326907	0.448766	0.42452
	2051.41	1620.17	1.26617				1.20694			803.973	86.517	781.045	69557.3	89.0568	1.02936			0.416061	0.212046	0.40043
	1811.82	1352.15	1.33995				1.27727
	1610.07	1646.47	0.977894				0.932151
	1654.43	2599.84	0.636358				0.606591
