# Supplementary material for: Convergent insulin and TGF‐β signalling drives cancer cachexia by promoting aberrant fat body ECM accumulation in a Drosophila tumour model
Source: EMBO Rep. 2023 Nov 28;24(12):e57695. doi: 10.15252/embr.202357695 (PMC10702797; doi:10.15252/embr.202357695)
Supplement: Supplementary file 8 — Source Data for Figure 5 [file EMBR-24-e57695-s001.zip › Figure 5/Figure 5C/Normalisation og Fed vs Starved data.xlsx]

## Sheet: Sheet1
Fed	Starved
495480	573755
260646	491022
294996	435526
473804	417656
275085	508969
237114	526790
399022	334633
	430372
	494390
	574332
	744341
	415849
	501064
	803308
	540524
	897652
	765908
	762904
	606851
	532582
Average of fed:
348021
Normalised data:
1.42371	1.64862
0.748938	1.4109
0.847639	1.25144
1.36142	1.20009
0.790426	1.46247
0.681321	1.51367
1.14655	0.961531
	1.23663
	1.42058
	1.65028
	2.13878
	1.1949
	1.43975
	2.30822
	1.55314
	2.5793
	2.20075
	2.19212
	1.74372
	1.53032
