# Supplementary material for: Convergent insulin and TGF‐β signalling drives cancer cachexia by promoting aberrant fat body ECM accumulation in a Drosophila tumour model
Source: EMBO Rep. 2023 Nov 28;24(12):e57695. doi: 10.15252/embr.202357695 (PMC10702797; doi:10.15252/embr.202357695)
Supplement: Supplementary file 9 — Source Data for Figure 6 [file EMBR-24-e57695-s011.zip]

Archive with 54 entries (46 files):
- Figure 6/
- __MACOSX/._Figure 6
- Figure 6/E-F/
- __MACOSX/Figure 6/._E-F
- Figure 6/I-K/
- __MACOSX/Figure 6/._I-K
- Figure 6/.DS_Store
- __MACOSX/Figure 6/._.DS_Store
- Figure 6/Figure 6 C/
- __MACOSX/Figure 6/._Figure 6 C
- Figure 6/Figure 6 D/
- __MACOSX/Figure 6/._Figure 6 D
- Figure 6/A-B/
- __MACOSX/Figure 6/._A-B
- Figure 6/Figure 6 H/
- __MACOSX/Figure 6/._Figure 6 H
- Figure 6/Figure 6 G/
- __MACOSX/Figure 6/._Figure 6 G
- Figure 6/E-F/.DS_Store
- __MACOSX/Figure 6/E-F/._.DS_Store
- Figure 6/E-F/mcherryRi scale bar copy.jpg
- __MACOSX/Figure 6/E-F/._mcherryRi scale bar copy.jpg
- Figure 6/E-F/p60_0001 scale bar copy.jpg
- __MACOSX/Figure 6/E-F/._p60_0001 scale bar copy.jpg
- Figure 6/I-K/.DS_Store
- __MACOSX/Figure 6/I-K/._.DS_Store
- Figure 6/I-K/p60 copy.png
- __MACOSX/Figure 6/I-K/._p60 copy.png
- Figure 6/I-K/p60 madri copy.png
- __MACOSX/Figure 6/I-K/._p60 madri copy.png
- Figure 6/I-K/madri copy.png
- __MACOSX/Figure 6/I-K/._madri copy.png
- Figure 6/Figure 6 C/.DS_Store
- __MACOSX/Figure 6/Figure 6 C/._.DS_Store
- Figure 6/Figure 6 C/r4TORDN FB Vkg analysis.xlsx
- __MACOSX/Figure 6/Figure 6 C/._r4TORDN FB Vkg analysis.xlsx
- Figure 6/Figure 6 D/.DS_Store
- __MACOSX/Figure 6/Figure 6 D/._.DS_Store
- Figure 6/Figure 6 D/22.6.1 fillet analysis (CGTORDN).xlsx
- __MACOSX/Figure 6/Figure 6 D/._22.6.1 fillet analysis (CGTORDN).xlsx
- Figure 6/A-B/.DS_Store
- __MACOSX/Figure 6/A-B/._.DS_Store
- Figure 6/A-B/torDN_0002 scale bar copy.jpg
- __MACOSX/Figure 6/A-B/._torDN_0002 scale bar copy.jpg
- Figure 6/A-B/mcherryRi scale bar copy.jpg
- __MACOSX/Figure 6/A-B/._mcherryRi scale bar copy.jpg
- Figure 6/Figure 6 H/.DS_Store
- __MACOSX/Figure 6/Figure 6 H/._.DS_Store
- Figure 6/Figure 6 H/22.6.6 fillet analysis (CGp60DN).xlsx
- __MACOSX/Figure 6/Figure 6 H/._22.6.6 fillet analysis (CGp60DN).xlsx
- Figure 6/Figure 6 G/.DS_Store
- __MACOSX/Figure 6/Figure 6 G/._.DS_Store
- Figure 6/Figure 6 G/r4p60 VkgGFP data.xlsx
- __MACOSX/Figure 6/Figure 6 G/._r4p60 VkgGFP data.xlsx
