# Supplementary material for: Convergent insulin and TGF‐β signalling drives cancer cachexia by promoting aberrant fat body ECM accumulation in a Drosophila tumour model
Source: EMBO Rep. 2023 Nov 28;24(12):e57695. doi: 10.15252/embr.202357695 (PMC10702797; doi:10.15252/embr.202357695)
Supplement: Supplementary file 9 — Source Data for Figure 6 [file EMBR-24-e57695-s011.zip › Figure 6/Figure 6 C/r4TORDN FB Vkg analysis.xlsx]

## Sheet: Sheet1
				Average mChRi		Normalised
mChRi	332.482			291.564		1.14034
	313.725					1.07601
	270.169					0.926619
	296.039					1.01535
mChRi 1	196.416					0.673663
	267.006					0.915771
	221.486					0.759647
mChRi 2	375.339					1.28733
	262.241					0.899428
	380.739					1.30585
TORDN	980.487					3.36285
	1049.54					3.59968
	686.339					2.35399
	678.349					2.32659
TORDN 1	618.337					2.12076
	1075.14					3.6875
	1138.77					3.90571
TORDN 2	1711.34					5.86952
	1392.59					4.77627
	1429.85					4.90406
TORDN 3
