# Supplementary material for: Convergent insulin and TGF‐β signalling drives cancer cachexia by promoting aberrant fat body ECM accumulation in a Drosophila tumour model
Source: EMBO Rep. 2023 Nov 28;24(12):e57695. doi: 10.15252/embr.202357695 (PMC10702797; doi:10.15252/embr.202357695)
Supplement: Supplementary file 9 — Source Data for Figure 6 [file EMBR-24-e57695-s011.zip › Figure 6/Figure 6 D/22.6.1 fillet analysis (CGTORDN).xlsx]

## Sheet: Sheet1
CG>mCnRi	CG>TORDN		mChRi average		Normalised:	CG>mChRi	CG>TORDN
73.799	72.561		73.8699			0.999041	0.982281
70.664	69.066					0.956601	0.934968
67.167	71.104					0.909261	0.962557
74.217	70.834					1.0047	0.958902
76.984	76.756					1.04216	1.03907
75.203	70.372					1.01805	0.952648
76.957						1.04179
75.968						1.0284
