# Supplementary material for: Convergent insulin and TGF‐β signalling drives cancer cachexia by promoting aberrant fat body ECM accumulation in a Drosophila tumour model
Source: EMBO Rep. 2023 Nov 28;24(12):e57695. doi: 10.15252/embr.202357695 (PMC10702797; doi:10.15252/embr.202357695)
Supplement: Supplementary file 9 — Source Data for Figure 6 [file EMBR-24-e57695-s011.zip › Figure 6/Figure 6 H/22.6.6 fillet analysis (CGp60DN).xlsx]

## Sheet: Sheet1
Daniel's			Louise's
CGmChRi	CGp60DN		CGmChRi	CGp60DN
88.394	86.214		84.886	69.774
89.47	71.934		81.371	87.249
91.342	67.8		80.234	85.167
86.483	88.522		84.107	82.119
87.108	83.208		84.428	65.362
83.511	89.99		81.339	76.691
85.234	86.516			71.701
87.289	82.348			81.607
				83.903
Averages of control
87.3539			82.7275
Normalised
1.01191	0.986951		1.02609	0.84342
1.02422	0.823478		0.983603	1.05466
1.04565	0.776153		0.969859	1.02949
0.99003	1.01337		1.01668	0.992645
0.997185	0.952539		1.02056	0.790088
0.956008	1.03018		0.983216	0.927032
0.975732	0.990408			0.866713
0.999257	0.942694			0.986456
				1.01421
