# Supplementary material for: Convergent insulin and TGF‐β signalling drives cancer cachexia by promoting aberrant fat body ECM accumulation in a Drosophila tumour model
Source: EMBO Rep. 2023 Nov 28;24(12):e57695. doi: 10.15252/embr.202357695 (PMC10702797; doi:10.15252/embr.202357695)
Supplement: Supplementary file 9 — Source Data for Figure 6 [file EMBR-24-e57695-s011.zip › Figure 6/Figure 6 G/r4p60 VkgGFP data.xlsx]

## Sheet: Sheet1
			mChRi average		Normalised
mChRi	342.378		298.855		1.14563
	310.614				1.03935
	281.855				0.943117
	261.258				0.874197
mChRi 1	299.804				1.00318
	283.67				0.94919
	290.691				0.972683
mChRi 2	353.879				1.18412
	299.738				1.00296
	264.66				0.885581
p60	1629.88				5.45376
	896.278				2.99904
	687.857				2.30164
	569.872				1.90685
	754.969				2.52621
p60 1	935.134				3.12906
	1033.01				3.45655
	1095.04				3.66413
p60 2	1129.73				3.78021
	686.175				2.29602
	1115.54				3.7327
p60 3
