# Supplementary material for: Convergent insulin and TGF‐β signalling drives cancer cachexia by promoting aberrant fat body ECM accumulation in a Drosophila tumour model
Source: EMBO Rep. 2023 Nov 28;24(12):e57695. doi: 10.15252/embr.202357695 (PMC10702797; doi:10.15252/embr.202357695)
Supplement: Supplementary file 10 — Source Data for Figure 7 [file EMBR-24-e57695-s008.zip]

Archive with 102 entries (87 files):
- Figure 7/
- __MACOSX/._Figure 7
- Figure 7/Figure 7 F/
- __MACOSX/Figure 7/._Figure 7 F
- Figure 7/M-P/
- __MACOSX/Figure 7/._M-P
- Figure 7/Figure 7 I/
- __MACOSX/Figure 7/._Figure 7 I
- Figure 7/.DS_Store
- __MACOSX/Figure 7/._.DS_Store
- Figure 7/D-E/
- __MACOSX/Figure 7/._D-E
- Figure 7/J-K/
- __MACOSX/Figure 7/._J-K
- Figure 7/Figure 7 L/
- __MACOSX/Figure 7/._Figure 7 L
- Figure 7/G-H/
- __MACOSX/Figure 7/._G-H
- Figure 7/A-B/
- __MACOSX/Figure 7/._A-B
- Figure 7/Figure 7 C/
- __MACOSX/Figure 7/._Figure 7 C
- Figure 7/Figure 7 Q/
- __MACOSX/Figure 7/._Figure 7 Q
- Figure 7/Figure 7 F/.DS_Store
- __MACOSX/Figure 7/Figure 7 F/._.DS_Store
- Figure 7/Figure 7 F/22.2.15 graphs.pzfx
- __MACOSX/Figure 7/Figure 7 F/._22.2.15 graphs.pzfx
- Figure 7/Figure 7 F/22.2.15 results.xlsx
- __MACOSX/Figure 7/Figure 7 F/._22.2.15 results.xlsx
- Figure 7/M-P/R4>TorDN/
- __MACOSX/Figure 7/M-P/._R4>TorDN
- Figure 7/M-P/.DS_Store
- __MACOSX/Figure 7/M-P/._.DS_Store
- Figure 7/M-P/R4>InRCA;TorDN/
- __MACOSX/Figure 7/M-P/._R4>InRCA;TorDN
- Figure 7/M-P/R4>mcherryri/
- __MACOSX/Figure 7/M-P/._R4>mcherryri
- Figure 7/M-P/R4>InRCA;cherryri/
- __MACOSX/Figure 7/M-P/._R4>InRCA;cherryri
- Figure 7/Figure 7 I/.DS_Store
- __MACOSX/Figure 7/Figure 7 I/._.DS_Store
- Figure 7/Figure 7 I/22.3.3 FB staining results.xlsx
- __MACOSX/Figure 7/Figure 7 I/._22.3.3 FB staining results.xlsx
- Figure 7/Figure 7 I/22.3.3 Louise's FB staining results.pzfx
- __MACOSX/Figure 7/Figure 7 I/._22.3.3 Louise's FB staining results.pzfx
- Figure 7/D-E/.DS_Store
- __MACOSX/Figure 7/D-E/._.DS_Store
- Figure 7/D-E/CG>mChRi pmad scale bar copy.jpg
- __MACOSX/Figure 7/D-E/._CG>mChRi pmad scale bar copy.jpg
- Figure 7/D-E/CG>thorCA pmad scale bar copy.jpg
- __MACOSX/Figure 7/D-E/._CG>thorCA pmad scale bar copy.jpg
- Figure 7/J-K/.DS_Store
- __MACOSX/Figure 7/J-K/._.DS_Store
- Figure 7/J-K/CGmChRi scale bar copy.jpg
- __MACOSX/Figure 7/J-K/._CGmChRi scale bar copy.jpg
- Figure 7/J-K/CG>FOXO scale bar copy.jpg
- __MACOSX/Figure 7/J-K/._CG>FOXO scale bar copy.jpg
- Figure 7/Figure 7 L/.DS_Store
- __MACOSX/Figure 7/Figure 7 L/._.DS_Store
- Figure 7/Figure 7 L/22.6.1 CGFOXO FB stain analysis.xlsx
- __MACOSX/Figure 7/Figure 7 L/._22.6.1 CGFOXO FB stain analysis.xlsx
- Figure 7/Figure 7 L/22.6.1 CGFOXO FB pMad graphs.pzfx
- __MACOSX/Figure 7/Figure 7 L/._22.6.1 CGFOXO FB pMad graphs.pzfx
- Figure 7/G-H/.DS_Store
- __MACOSX/Figure 7/G-H/._.DS_Store
- Figure 7/G-H/CGmChRi for S6KCA pMad scale bar copy.jpg
- __MACOSX/Figure 7/G-H/._CGmChRi for S6KCA pMad scale bar copy.jpg
- Figure 7/G-H/CG>S6KCA fb pMad scale bar copy.jpg
- __MACOSX/Figure 7/G-H/._CG>S6KCA fb pMad scale bar copy.jpg
- Figure 7/A-B/.DS_Store
- __MACOSX/Figure 7/A-B/._.DS_Store
- Figure 7/A-B/CG>torDN pmad scale bar.jpg
- __MACOSX/Figure 7/A-B/._CG>torDN pmad scale bar.jpg
- Figure 7/A-B/CG>mChRi pmad scale bar.jpg
- __MACOSX/Figure 7/A-B/._CG>mChRi pmad scale bar.jpg
- Figure 7/Figure 7 C/.DS_Store
- __MACOSX/Figure 7/Figure 7 C/._.DS_Store
- Figure 7/Figure 7 C/tor dn vs control fatbody pmad.xlsx
- __MACOSX/Figure 7/Figure 7 C/._tor dn vs control fatbody pmad.xlsx
- Figure 7/Figure 7 C/pMad tordn vs. control.pzfx
- __MACOSX/Figure 7/Figure 7 C/._pMad tordn vs. control.pzfx
- Figure 7/Figure 7 Q/.DS_Store
- __MACOSX/Figure 7/Figure 7 Q/._.DS_Store
- Figure 7/Figure 7 Q/Figure 7 M-Q.pzfx
- __MACOSX/Figure 7/Figure 7 Q/._Figure 7 M-Q.pzfx
- Figure 7/M-P/R4>TorDN/C2-tordn-1 scale.jpg
- __MACOSX/Figure 7/M-P/R4>TorDN/._C2-tordn-1 scale.jpg
- Figure 7/M-P/R4>TorDN/.DS_Store
- __MACOSX/Figure 7/M-P/R4>TorDN/._.DS_Store
- Figure 7/M-P/R4>InRCA;TorDN/.DS_Store
- __MACOSX/Figure 7/M-P/R4>InRCA;TorDN/._.DS_Store
- Figure 7/M-P/R4>InRCA;TorDN/C2-inRCA tordn_0001-1 scale.jpg
- __MACOSX/Figure 7/M-P/R4>InRCA;TorDN/._C2-inRCA tordn_0001-1 scale.jpg
- Figure 7/M-P/R4>mcherryri/.DS_Store
- __MACOSX/Figure 7/M-P/R4>mcherryri/._.DS_Store
- Figure 7/M-P/R4>mcherryri/C2-mcherry r4 pmad dapi_0003-1 scale.jpg
- __MACOSX/Figure 7/M-P/R4>mcherryri/._C2-mcherry r4 pmad dapi_0003-1 scale.jpg
- Figure 7/M-P/R4>InRCA;cherryri/.DS_Store
- __MACOSX/Figure 7/M-P/R4>InRCA;cherryri/._.DS_Store
- Figure 7/M-P/R4>InRCA;cherryri/C2-inRCA_0001-1 scale.jpg
- __MACOSX/Figure 7/M-P/R4>InRCA;cherryri/._C2-inRCA_0001-1 scale.jpg
