# Supplementary material for: Convergent insulin and TGF‐β signalling drives cancer cachexia by promoting aberrant fat body ECM accumulation in a Drosophila tumour model
Source: EMBO Rep. 2023 Nov 28;24(12):e57695. doi: 10.15252/embr.202357695 (PMC10702797; doi:10.15252/embr.202357695)
Supplement: Supplementary file 10 — Source Data for Figure 7 [file EMBR-24-e57695-s008.zip › Figure 7/Figure 7 F/22.2.15 results.xlsx]

## Sheet: Sheet1
	pMad	DAPI	pMad/DAPI		Control average		Normalised			Integrated density method:			pMad	DAPI	pMad/DAPI
Control 0	203.495	1374.44	0.148056		0.136465		1.08494					Control 0	23965.3	214702	0.111621
	206.03	1509.55	0.136485				1.00014						19684.6	175589	0.112106
	255.545	1163.86	0.219566				1.60896						23399.1	169976	0.137661
	174.776	1262.63	0.138422				1.01434						32440.9	192339	0.168665
	147.693	1129.65	0.130742				0.95806						36568.6	192209	0.190254
Control 1	243.206	1378.36	0.176446				1.29298						37198.6	235074	0.158242
	246.266	1494.81	0.164747				1.20725						41185.7	266397	0.154603
	266.915	1498.19	0.178159				1.30552						30498.9	229073	0.13314
	218.067	1387.53	0.157162				1.15167
	212.889	1328.45	0.160253				1.17431					Control 1	41480.8	267398	0.155128
Control 2	94.339	1121.45	0.084122				0.616436						45846.8	227450	0.201569
	78.821	957.691	0.0823032				0.603107						44289.2	261059	0.169652
	109.188	1241.77	0.0879296				0.644337						32036.5	189734	0.16885
	85.148	1015.21	0.0838727				0.614609						32088.7	183157	0.175198
	112.069	1135.32	0.0987116				0.723346						32444	240003	0.135182
ThorCA 0	107.579	964.584	0.111529				0.81727						40015.8	259242	0.154357
	106.89	1031.95	0.10358				0.759024						32369.8	253062	0.127913
	96.683	980.876	0.098568				0.722294					Control 2
	104.019	832.077	0.125011				0.916067
	90.631	740.955	0.122316				0.89632
ThorCA 1	67.117	676.667	0.0991876				0.726835
	94.086	741.857	0.126825				0.929358
	76.691	736.699	0.104101				0.762838
	105.473	1094.12	0.0963994				0.706403
	128.196	976.322	0.131305				0.962187
ThorCA 2	136.038	722.762	0.18822				1.37925					TorDN 0	18277.6	75569.8	0.241863
	158.075	773.068	0.204477				1.49839						14369.2	59192.5	0.242754
	101.914	725.09	0.140554				1.02996						7497.65	79132.5	0.0947481
	140.537	854.405	0.164485				1.20533						20282.9	76707.7	0.264418
	125.575	840.12	0.149473				1.09532						18594.7	84568	0.219878
TorDN 0	119.29	414.681	0.287667				2.10799						23872.2	73049.6	0.326795
	73.328	688.624	0.106485				0.780307						12365.4	84518.9	0.146303
	123.471	611.067	0.202058				1.48066						4615.93	65782.9	0.0701692
	89.008	570.978	0.155887				1.14232
	147.313	564.764	0.26084				1.9114
TorDN 1	242.365	1070.71	0.226358				1.65873					TorDN 1	20155.1	54003.8	0.373216
	139.033	756.413	0.183806				1.3469						13032.4	73136.1	0.178194
	287.208	913.39	0.314442				2.30419						18377.2	116421	0.157851
	140.792	712.343	0.197646				1.44833						4203.43	29703.6	0.141512
	340.665	758.25	0.449278				3.29225						4819.48	37751.7	0.127663
													3455.67	40702.5	0.0849006
													8634.74	53718	0.160742
													18928	70382.2	0.268931
