# Supplementary material for: Convergent insulin and TGF‐β signalling drives cancer cachexia by promoting aberrant fat body ECM accumulation in a Drosophila tumour model
Source: EMBO Rep. 2023 Nov 28;24(12):e57695. doi: 10.15252/embr.202357695 (PMC10702797; doi:10.15252/embr.202357695)
Supplement: Supplementary file 10 — Source Data for Figure 7 [file EMBR-24-e57695-s008.zip › Figure 7/Figure 7 I/22.3.3 FB staining results.xlsx]

## Sheet: Sheet1
	pAkt	DAPI	pAkt/DAPI						pMad	DAPI	pMad/DAPI		Average of control		Normalised
Control	572.766	847.25	0.67603					Control	1356.93	833.235	1.62851		2.84904		0.5716
	499.32	806.268	0.619298						1444.13	1064.44	1.35671				0.476199
	654.142	901.399	0.725696						2170.36	1496.55	1.45025				0.50903
	606.21	890.966	0.680396						1352.94	923.083	1.46568				0.514447
	743.623	957.502	0.776628						1872.74	900.381	2.07994				0.730051
	717.138	826.725	0.867444						2178.35	914.759	2.38133				0.835838
	950.698	758.49	1.25341						2405.89	816.871	2.94526				1.03377
	882.242	924.09	0.954714						1906.39	912.956	2.08815				0.732931
	525.175	801.855	0.65495						1420.47	848.015	1.67506				0.587938
	709.705	1295.41	0.547862						1636.66	843.699	1.93986				0.680883
Control 1	596.286	747.85	0.797334					Control 1	2203.75	681.419	3.23407				1.13514
	548.832	631.111	0.869628						2702.47	620.264	4.35697				1.52928
	695.464	721.681	0.963672						2017.92	565.183	3.57038				1.25319
	774.274	925.379	0.83671						3021.5	516.214	5.8532				2.05445
	737.148	992.883	0.742432						2288.74	579.204	3.95152				1.38697
	1035.72	1102.43	0.939487						2601.76	442.494	5.87976				2.06377
	1262.02	1393.41	0.905701						2267.28	933.586	2.42858				0.85242
	1107.79	1217.92	0.909569						2400.15	717.438	3.34545				1.17424
	1040.9	1188.76	0.87562						2149.62	792.457	2.7126				0.952111
	996.6	1221.46	0.815907						1842.61	698.624	2.63748				0.925744
MadRi	1101.97	848.781	1.29829					MadRi	878.694	452.101	1.94358				0.682188
	758.861	840.748	0.902602						775.17	408.283	1.89861				0.666404
	1176.53	769.136	1.52967						752.491	437.899	1.71841				0.603156
	895.811	1068.1	0.838693						694.352	319.393	2.17397				0.763056
	912.298	918.119	0.99366						647.226	426.93	1.516				0.53211
	899.214	884.202	1.01698						739.77	399.812	1.85029				0.649446
	798.782	860.87	0.927878						465.505	424.304	1.0971				0.385079
	775.638	801.283	0.967995						579.894	342.662	1.69232				0.593998
									940.432	470.042	2.00074				0.702252
									975.813	536.149	1.82004				0.638827
MadRi 1	1022.07	1196.53	0.854192					MadRi 1	509.927	391.214	1.30345				0.457505
	1297.34	928.716	1.39691						461.615	396.823	1.16328				0.408305
	947.164	1030.51	0.919125						456.896	444.764	1.02728				0.36057
	792.899	975.933	0.812452						537.719	420.618	1.2784				0.448714
	1033.96	1030.25	1.0036						836.119	421.553	1.98343				0.696174
	923.306	1141.41	0.808915						893.786	461.788	1.93549				0.679349
	1007.24	1017.8	0.989624						665.439	522.989	1.27238				0.446599
	815.327	1096.12	0.743829						797.079	507.128	1.57175				0.551678
	724.516	753.335	0.961745						567.218	435.756	1.30169				0.456887
	859.096	804.663	1.06765						455.023	369.537	1.23133				0.432193
MadRi 2	1187.2	1330.38	0.892381					S6KCA	1276.33	739.321	1.72635				0.605943
	1110.64	956.366	1.16131						917.697	690.738	1.32857				0.466324
	1253.24	927.605	1.35105						1238.1	661.975	1.87031				0.656472
	1083.01	912.744	1.18654						1196.88	778.438	1.53754				0.53967
	794.604	995.929	0.797852						934.352	672.657	1.38905				0.48755
	872.484	866.915	1.00642						1124.68	583.093	1.92883				0.67701
	929.363	991.32	0.937501						746.623	527.659	1.41497				0.49665
	1022.59	1160.63	0.881064						750.966	573.205	1.31012				0.459846
	826.932	1080.37	0.765414						590.003	537.05	1.0986				0.385604
	856.678	694.041	1.23433						731.49	589.594	1.24067				0.435469
MadRi 3	668.1	1078.88	0.619254					S6KCA 1	908.302	517.079	1.7566				0.61656
	811.374	763.901	1.06215						1749.24	797.393	2.1937				0.769981
	1006.53	999.789	1.00674						711.932	543.863	1.30903				0.459464
	617.458	872.86	0.707396						647.655	537.831	1.2042				0.422669
	609.087	904.957	0.673056						1049.92	832.846	1.26064				0.442479
	603.651	772.039	0.781892						1218.73	710.459	1.71541				0.602102
	813.057	980.883	0.828903						1030.97	542.898	1.89902				0.666547
	666.94	683.871	0.975242						1912.93	628.295	3.04463				1.06865
	575.086	720.049	0.798676						1078.44	593.706	1.81646				0.637569
	517.7	642.187	0.806151						822.118	606.876	1.35467				0.475484
S6KCA	1448.95	833.039	1.73935					S6KCA 2	1371.29	549.804	2.49414				0.875433
	1556.9	795.695	1.95666						1379.22	578.755	2.38309				0.836453
	1148.11	888.77	1.2918						1855	683.064	2.71571				0.953203
	1696.2	1052.35	1.61182						1903.61	721.491	2.63843				0.926079
	1412.22	775.091	1.822						1513.58	579.896	2.61008				0.916129
	1305.21	639.16	2.04208						1451.47	532.353	2.72652				0.956998
	703.264	447.487	1.57159						1820.91	578.084	3.1499				1.1056
	837.669	489.492	1.7113						2054.95	587.777	3.49614				1.22713
	716.61	447.371	1.60182						1328.17	539.197	2.46324				0.864588
	726.937	443.846	1.63781						1232.51	524.513	2.34982				0.824776
S6KCA 1
S6KCA 2
