# Supplementary material for: Convergent insulin and TGF‐β signalling drives cancer cachexia by promoting aberrant fat body ECM accumulation in a Drosophila tumour model
Source: EMBO Rep. 2023 Nov 28;24(12):e57695. doi: 10.15252/embr.202357695 (PMC10702797; doi:10.15252/embr.202357695)
Supplement: Supplementary file 10 — Source Data for Figure 7 [file EMBR-24-e57695-s008.zip › Figure 7/Figure 7 L/22.6.1 CGFOXO FB stain analysis.xlsx]

## Sheet: Sheet1
	pMad	DAPI	pMad/DAPI		pMad/DAPI control average	Normalised pMad/DAPI				FOXO	DAPI	FOXO/DAPI			Reanalysed with area	pMad	area	DAPI	pMad*area	pMad*area/DAPI		pMad*area control average		area normalised	pMad*area normalised	pMad*area/DAPI normalised
CGmChRi 4	1700.84	1795.24	0.947413		1.07708	0.879615			CGmChRi 1	574.833	707.941	0.811979				1717.42	250.282	1707.54	429840	251.731		334146		1.0571	1.28638	0.97806
	1585.19	1704.02	0.930264			0.863693				488.088	736.246	0.662941				1800.57	354.567	2005.37	638421	318.355				1.49756	1.9106	1.23692
	1710.71	1707.73	1.00174			0.930058				548.523	673.475	0.814467				1499.79	302.038	2071.65	452992	218.663				1.27569	1.35567	0.849581
	1580.73	2199.43	0.7187			0.667269				530.674	617.04	0.860032				1456.19	266.504	1492.72	388080	259.982		pMad*area/DAPI control average		1.12561	1.16141	1.01012
	1447.13	1586.43	0.912191			0.846913				516.168	683.648	0.75502				1693.91	198.526	1641.55	336285	204.859		257.377		0.838498	1.0064	0.795948
	1493.01	1575.51	0.947636			0.879822										1585.77	233.288	1732.28	369940	213.557				0.985319	1.10712	0.829743
	1520.88	1435.03	1.05983			0.983988										1330.83	281.954	1092.56	375232	343.443				1.19087	1.12296	1.33439
	1376.54	1094.29	1.25794			1.16792																Area control average
	1025.08	989.431	1.03603			0.961888																236.764
CGmChRi 5	2035.87	1341.11	1.51804			1.40941			CGmChRi 2	544.281	547.49	0.994139				1458.92	276.546	896.24	403458	450.168				1.16802	1.20743	1.74906
	1479.51	895.253	1.65262			1.53436				408.707	466.393	0.876315				1489.23	215.521	915.09	320960	350.741				0.910278	0.960537	1.36275
	1106.19	1041.95	1.06165			0.985681				465.921	409.622	1.13744				1374.63	362.291	861.967	498016	577.767				1.53018	1.49041	2.24482
	1639.39	883.48	1.85561			1.72282				470.699	408.462	1.15237				923.135	205.479	698.615	189685	271.516				0.867865	0.56767	1.05493
	1437.82	878.42	1.63683			1.51969				468.558	436.278	1.07399				813.021	206.637	678.166	168000	247.727				0.872756	0.502774	0.962506
	958.397	715.235	1.33997			1.24408										889.336	205.479	648.128	182740	281.95				0.867865	0.546886	1.09547
	915.621	695.273	1.31692			1.22268										1158.75	265.732	736.113	307917	418.301				1.12235	0.921502	1.62524
	1581.12	1083.17	1.45972			1.35526
	1420.77	956.275	1.48574			1.37942
	1357.27	960.711	1.41278			1.31168
	1501.01	1221.51	1.22881			1.14088
CGmChRi 6	1915.34	2672.71	0.716627			0.665344			CGmChRi 3	452.991	603.66	0.750408				1785.65	182.304	2405.43	325531	135.332				0.769982	0.974217	0.52581
	1880.79	2994.13	0.628158			0.583206				469.747	559.811	0.839117				1728.77	219.383	2700.18	379262	140.458				0.92659	1.13502	0.545728
	1434.65	2029.21	0.706996			0.656403				469.188	484.347	0.968702				1445.79	206.637	1775.19	298755	168.294				0.872756	0.894083	0.65388
	1361.5	1830.48	0.743794			0.690567				390.506	424.57	0.919768				1303.07	222.859	1844.31	290401	157.458				0.941271	0.869082	0.611778
	1666.89	2531.32	0.658506			0.611382				417.892	509.838	0.819656				885.002	179.987	1508.31	159289	105.608				0.760196	0.476704	0.410323
	1563.04	2455.64	0.636507			0.590958										1524.07	153.723	1806.41	234284	129.696				0.649267	0.701143	0.503913
	1422.61	1729.06	0.822769			0.763891										1470	182.304	1682.06	267987	159.321				0.769982	0.802005	0.619017
	1706.4	1757.02	0.97119			0.90169
	1630	1526	1.06815			0.991712
	907.088	1566.16	0.579179			0.537732
CGFOXO 1	2931.56	1955.8	1.49891			1.39164			CGFOXO 1	2051.28	2385.63	0.85985				2892.48	205.479	1901.92	594344	312.496				0.867865	1.77869	1.21415
	1923.19	2563.94	0.750094			0.696416				2546.87	2454.55	1.03761				1974.87	153.723	2185.13	303582	138.931				0.649267	0.908531	0.539796
	2054.95	1646.19	1.2483			1.15897				2601.98	2902.1	0.896585				1821.25	126.686	2254.26	230727	102.352				0.535073	0.690496	0.397671
	2646.15	2004.7	1.31997			1.22552				2057.1	2267.85	0.907073				2099.89	256.848	1628.18	539353	331.262				1.08483	1.61412	1.28707
	2054.68	2131.8	0.963825			0.894852				1716.7	2278.34	0.753489				2091.27	174.193	1711.27	364285	212.875				0.735725	1.0902	0.827091
	2189.62	2037.2	1.07482			0.997901										1818.07	235.991	1678.06	429047	255.68				0.996736	1.28401	0.993405
	1546.85	2214.53	0.698498			0.648512										1960.42	140.591	1894.47	275618	145.485				0.593803	0.824841	0.565261
	1748.48	1909.68	0.915586			0.850066
	1390.27	1409.34	0.986464			0.915871
	1901.97	1739.44	1.09344			1.01519
CGFOXO 2	2127.41	2275.93	0.934742			0.867851			CGFOXO 2	1782.38	3204.46	0.556217				1870.06	116.644	2082.23	218131	104.758				0.49266	0.6528	0.407022
	1426.58	1592.77	0.895662			0.831567				1378.41	2298.88	0.599602				1215.58	125.914	1585.72	153059	96.523				0.531813	0.458058	0.375025
	1318.03	1794.84	0.734344			0.681794				1189.52	1696.81	0.701034				1421.24	134.797	1648.46	191579	116.217				0.569331	0.573339	0.451543
	1399.95	1513	0.925283			0.859068				910.892	1827.64	0.498398				2214.52	111.237	1535.56	246337	160.421				0.469823	0.737213	0.623292
	2217.42	1480.17	1.49808			1.39088				919.629	1351.11	0.680646				976.279	162.22	1263.85	158372	125.309				0.685155	0.47396	0.48687
	1536.94	1517.97	1.0125			0.940045										1306.64	154.495	1432.4	201870	140.932				0.652528	0.604137	0.547568
	749.561	864.278	0.867268			0.805205										1145.84	162.606	1145.28	186320	162.686				0.686786	0.5576	0.63209
	934.297	1208.46	0.773128			0.717802
	1717.17	1818.59	0.944231			0.876661
	1951	1161.28	1.68004			1.55982
CGFOXO 3	1899.01	2870.29	0.66161			0.614264			CGFOXO 3	2716.27	2947.95	0.921409				1762.65	113.168	2663.89	199476	74.8813				0.477978	0.596971	0.29094
	2213.26	2520.09	0.878248			0.815399				1929.03	3031.06	0.63642				1395.58	123.596	1825.03	172489	94.5125				0.522022	0.516207	0.367214
	1571.13	1933.06	0.812771			0.754608				1743.77	2118.3	0.823192				1628.56	101.967	1857.37	166060	89.4058				0.43067	0.496967	0.347372
	1903.59	2810.04	0.677424			0.628947				1785.96	1898.53	0.940704				1936.74	198.526	2589.58	384494	148.477				0.838498	1.15067	0.576886
	2037.44	2629.58	0.774817			0.71937				1725.95	2091.64	0.825167				1825.56	127.459	2730.95	232685	85.2027				0.538338	0.696355	0.331042
	1526.51	2194.19	0.695705			0.64592										1396.42	105.829	1935.19	147781	76.3654				0.446981	0.442265	0.296706
	1570.52	1845.21	0.85113			0.790222										1604.47	123.596	2230.01	198306	88.9259				0.522022	0.593469	0.345508
	1638.4	2256.3	0.726142			0.674178
	1783.7	2325.83	0.76691			0.712029
	983.683	1348.36	0.729539			0.677332
