# Supplementary material for: Convergent insulin and TGF‐β signalling drives cancer cachexia by promoting aberrant fat body ECM accumulation in a Drosophila tumour model
Source: EMBO Rep. 2023 Nov 28;24(12):e57695. doi: 10.15252/embr.202357695 (PMC10702797; doi:10.15252/embr.202357695)
Supplement: Supplementary file 10 — Source Data for Figure 7 [file EMBR-24-e57695-s008.zip › Figure 7/Figure 7 C/tor dn vs control fatbody pmad.xlsx]

## Sheet: Sheet1
1	cherryri pmad dapi.oir:c:1/2 z:10/21 - cherryri pmad dapi	1805.34	0.969508		Daniel	pMad	DAPI	pMad/DAPI		AVERAGE CONTROl		Normalised
2	cherryri pmad dapi.oir:c:2/2 z:10/21 - cherryri pmad dapi	1862.12			mChRi	2835.44	2734.99	1.03673		1.0982		0.944025
3	cherryri pmad dapi.oir:c:1/2 z:10/21 - cherryri pmad dapi	1839.88	0.949341			2937.72	3119.12	0.941841				0.857621
4	cherryri pmad dapi.oir:c:2/2 z:10/21 - cherryri pmad dapi	1938.06				1966.09	2476.23	0.793984				0.722985
5	cherryri pmad dapi.oir:c:1/2 z:10/21 - cherryri pmad dapi	1494.65	0.770496			2334.44	2248.79	1.03809				0.945261
6	cherryri pmad dapi.oir:c:2/2 z:10/21 - cherryri pmad dapi	1939.86				2332.84	2062.51	1.13107				1.02993
7	cherryri pmad dapi.oir:c:1/2 z:10/21 - cherryri pmad dapi	1436.82	0.676134			2169.74	1434.43	1.51261				1.37735
8	cherryri pmad dapi.oir:c:2/2 z:10/21 - cherryri pmad dapi	2125.05				1324.58	835.616	1.58515				1.4434
9	cherryri pmad dapi.oir:c:1/2 z:10/21 - cherryri pmad dapi	1743.61	0.896467
10	cherryri pmad dapi.oir:c:2/2 z:10/21 - cherryri pmad dapi	1944.98
11	cherryri pmad dapi.oir:c:1/2 z:16/21 - cherryri pmad dapi	2978.4	1.00255
12	cherryri pmad dapi.oir:c:2/2 z:16/21 - cherryri pmad dapi	2970.83			mChRi 1	3265.27	3130.62	1.04301				0.949744
13	cherryri pmad dapi.oir:c:1/2 z:18/21 - cherryri pmad dapi	3393.95	1.15207			2967.25	2442.31	1.21493				1.10629
14	cherryri pmad dapi.oir:c:2/2 z:18/21 - cherryri pmad dapi	2945.95				1748.43	1167.19	1.49799				1.36404
15	cherryri pmad dapi_0002.oir:c:1/2 z:16/30 - cherryri pmad dapi_0002	1147.13	1.33592			1551.59	1142.07	1.35858				1.23709
16	cherryri pmad dapi_0002.oir:c:2/2 z:16/30 - cherryri pmad dapi_0002	858.681				2109.14	1545.45	1.36474				1.2427
17	cherryri pmad dapi_0002.oir:c:1/2 z:16/30 - cherryri pmad dapi_0002	1151.27	1.42863			2016.82	1295.91	1.5563				1.41713
18	cherryri pmad dapi_0002.oir:c:2/2 z:16/30 - cherryri pmad dapi_0002	805.857				1997.47	1076.27	1.85592				1.68996
19	cherryri pmad dapi_0002.oir:c:1/2 z:16/30 - cherryri pmad dapi_0002	1315.57	1.06071
20	cherryri pmad dapi_0002.oir:c:2/2 z:16/30 - cherryri pmad dapi_0002	1240.28
21	cherryri pmad dapi_0002.oir:c:1/2 z:19/30 - cherryri pmad dapi_0002	1538.36	1.23014
22	cherryri pmad dapi_0002.oir:c:2/2 z:19/30 - cherryri pmad dapi_0002	1250.56			mChRi 2	1034.9	1085.38	0.953499				0.868236
23	cherryri pmad dapi_0002.oir:c:1/2 z:19/30 - cherryri pmad dapi_0002	1689.29	1.33715			1359.05	1863.92	0.729138				0.663938
24	cherryri pmad dapi_0002.oir:c:2/2 z:19/30 - cherryri pmad dapi_0002	1263.35				1439.71	1793.99	0.802521				0.730759
25	cherryri pmad dapi_0002.oir:c:1/2 z:22/30 - cherryri pmad dapi_0002	1488.73	1.41792			1200.9	1597.83	0.751581				0.684374
26	cherryri pmad dapi_0002.oir:c:2/2 z:22/30 - cherryri pmad dapi_0002	1049.94				1477.17	2600.38	0.568062				0.517265
27	cherryri pmad dapi_0001.oir:c:1/2 z:14/19 - cherryri pmad dapi_0001	3014.35	0.950613			1620.81	2599.45	0.623519				0.567764
28	cherryri pmad dapi_0001.oir:c:2/2 z:14/19 - cherryri pmad dapi_0001	3170.95				854	1214.81	0.702989				0.640127
29	cherryri pmad dapi_0001.oir:c:1/2 z:14/19 - cherryri pmad dapi_0001	2338.04	1.00487
30	cherryri pmad dapi_0001.oir:c:2/2 z:14/19 - cherryri pmad dapi_0001	2326.7
31	cherryri pmad dapi_0001.oir:c:1/2 z:14/19 - cherryri pmad dapi_0001	2619.74	0.868023
32	cherryri pmad dapi_0001.oir:c:2/2 z:14/19 - cherryri pmad dapi_0001	3018.05			TORDN	1379.28	935.124	1.47497				1.34308
33	cherryri pmad dapi_0001.oir:c:1/2 z:9/19 - cherryri pmad dapi_0001	1810.87	0.774563			2329.05	779.756	2.98689				2.7198
34	cherryri pmad dapi_0001.oir:c:2/2 z:9/19 - cherryri pmad dapi_0001	2337.92				2400.3	807.628	2.97204				2.70628
35	cherryri pmad dapi_0001.oir:c:1/2 z:9/19 - cherryri pmad dapi_0001	1463.85	0.68607			1339.52	635.065	2.10927				1.92065
36	cherryri pmad dapi_0001.oir:c:2/2 z:9/19 - cherryri pmad dapi_0001	2133.68				1058.41	852.843	1.24103				1.13006
37	cherryri pmad dapi_0001.oir:c:1/2 z:9/19 - cherryri pmad dapi_0001	1198.45	0.555306			2618.27	724.956	3.61162				3.28867
38	cherryri pmad dapi_0001.oir:c:2/2 z:9/19 - cherryri pmad dapi_0001	2158.18				1386.46	450.8	3.07556				2.80054
39	tordn pmad dapi.oir:c:1/2 z:16/29 - tordn pmad dapi	853.747	0.715307
40	tordn pmad dapi.oir:c:2/2 z:16/29 - tordn pmad dapi	1193.54
41	tordn pmad dapi.oir:c:1/2 z:20/29 - tordn pmad dapi	761.765	0.317299
42	tordn pmad dapi.oir:c:2/2 z:20/29 - tordn pmad dapi	2400.78			TORDN 1	904.118	954.697	0.947021				0.862338
43	tordn pmad dapi.oir:c:1/2 z:20/29 - tordn pmad dapi	1165.67	0.536202			2467.56	1188.86	2.07557				1.88997
44	tordn pmad dapi.oir:c:2/2 z:20/29 - tordn pmad dapi	2173.94				2757.02	1221.87	2.25639				2.05462
45	tordn pmad dapi.oir:c:1/2 z:22/29 - tordn pmad dapi	1133.46	0.410204			1519.48	1702.79	0.892345				0.812551
46	tordn pmad dapi.oir:c:2/2 z:22/29 - tordn pmad dapi	2763.15				2647.82	1366.51	1.93765				1.76439
47	tordn pmad dapi.oir:c:1/2 z:22/29 - tordn pmad dapi	1219.7	0.514684			2031.73	1473.74	1.37862				1.25534
48	tordn pmad dapi.oir:c:2/2 z:22/29 - tordn pmad dapi	2369.81				2529.82	1488.62	1.69945				1.54748
49	tordn pmad dapi.oir:c:1/2 z:22/29 - tordn pmad dapi	960.948	0.413136
50	tordn pmad dapi.oir:c:2/2 z:22/29 - tordn pmad dapi	2325.98
51	tordn pmad dapi.oir:c:1/2 z:24/29 - tordn pmad dapi	1145.84	0.741384
52	tordn pmad dapi.oir:c:2/2 z:24/29 - tordn pmad dapi	1545.54
53	tordn pmad dapi.oir:c:1/2 z:24/29 - tordn pmad dapi	1034.52	0.59176
54	tordn pmad dapi.oir:c:2/2 z:24/29 - tordn pmad dapi	1748.2
55	tordn pmad dapi.oir:c:1/2 z:24/29 - tordn pmad dapi	757.303	0.387054
56	tordn pmad dapi.oir:c:2/2 z:24/29 - tordn pmad dapi	1956.58
57	tordn pmad dapi_0001.oir:c:1/2 z:12/22 - tordn pmad dapi_0001	1225.89	0.49634
58	tordn pmad dapi_0001.oir:c:2/2 z:12/22 - tordn pmad dapi_0001	2469.86
59	tordn pmad dapi_0001.oir:c:1/2 z:12/22 - tordn pmad dapi_0001	1012.68	0.86772
60	tordn pmad dapi_0001.oir:c:2/2 z:12/22 - tordn pmad dapi_0001	1167.06
61	tordn pmad dapi_0001.oir:c:1/2 z:16/22 - tordn pmad dapi_0001	1219.53	0.50107
62	tordn pmad dapi_0001.oir:c:2/2 z:16/22 - tordn pmad dapi_0001	2433.85
63	tordn pmad dapi_0001.oir:c:1/2 z:16/22 - tordn pmad dapi_0001	972.038	0.517699
64	tordn pmad dapi_0001.oir:c:2/2 z:16/22 - tordn pmad dapi_0001	1877.61
65	tordn pmad dapi_0001.oir:c:1/2 z:18/22 - tordn pmad dapi_0001	1499.81	0.587716
66	tordn pmad dapi_0001.oir:c:2/2 z:18/22 - tordn pmad dapi_0001	2551.93
67	tordn pmad dapi_0001.oir:c:1/2 z:18/22 - tordn pmad dapi_0001	843.021	0.331704
68	tordn pmad dapi_0001.oir:c:2/2 z:18/22 - tordn pmad dapi_0001	2541.48
