# Supplementary material for: Convergent insulin and TGF‐β signalling drives cancer cachexia by promoting aberrant fat body ECM accumulation in a Drosophila tumour model
Source: EMBO Rep. 2023 Nov 28;24(12):e57695. doi: 10.15252/embr.202357695 (PMC10702797; doi:10.15252/embr.202357695)
Supplement: Supplementary file 11 — Source Data for Figure 8 [file EMBR-24-e57695-s006.zip]

Archive with 74 entries (64 files):
- Figure 8/
- __MACOSX/._Figure 8
- Figure 8/.DS_Store
- __MACOSX/Figure 8/._.DS_Store
- Figure 8/Figure 8 Q/
- __MACOSX/Figure 8/._Figure 8 Q
- Figure 8/Figure 8 K/
- __MACOSX/Figure 8/._Figure 8 K
- Figure 8/Figure 8 E/
- __MACOSX/Figure 8/._Figure 8 E
- Figure 8/F-G, I, J, L, M/
- __MACOSX/Figure 8/._F-G, I, J, L, M
- Figure 8/O-P/
- __MACOSX/Figure 8/._O-P
- Figure 8/A-D/
- __MACOSX/Figure 8/._A-D
- Figure 8/Figure 8 N/
- __MACOSX/Figure 8/._Figure 8 N
- Figure 8/Figure 8 R/
- __MACOSX/Figure 8/._Figure 8 R
- Figure 8/Figure 8 H/
- __MACOSX/Figure 8/._Figure 8 H
- Figure 8/Figure 8 Q/.DS_Store
- __MACOSX/Figure 8/Figure 8 Q/._.DS_Store
- Figure 8/Figure 8 Q/22.8.26 FB stain graphs.pzfx
- __MACOSX/Figure 8/Figure 8 Q/._22.8.26 FB stain graphs.pzfx
- Figure 8/Figure 8 K/.DS_Store
- __MACOSX/Figure 8/Figure 8 K/._.DS_Store
- Figure 8/Figure 8 K/20210408 - sog data analysis.xlsx
- __MACOSX/Figure 8/Figure 8 K/._20210408 - sog data analysis.xlsx
- Figure 8/Figure 8 E/.DS_Store
- __MACOSX/Figure 8/Figure 8 E/._.DS_Store
- Figure 8/Figure 8 E/Figure 8 A-E.pzfx
- __MACOSX/Figure 8/Figure 8 E/._Figure 8 A-E.pzfx
- Figure 8/F-G, I, J, L, M/mef2>UASSog scale bar.jpg
- __MACOSX/Figure 8/F-G, I, J, L, M/._mef2>UASSog scale bar.jpg
- Figure 8/F-G, I, J, L, M/.DS_Store
- __MACOSX/Figure 8/F-G, I, J, L, M/._.DS_Store
- Figure 8/F-G, I, J, L, M/mef2>Luciferase scale bar.jpg
- __MACOSX/Figure 8/F-G, I, J, L, M/._mef2>Luciferase scale bar.jpg
- Figure 8/F-G, I, J, L, M/dlg control scale bar.jpg
- __MACOSX/Figure 8/F-G, I, J, L, M/._dlg control scale bar.jpg
- Figure 8/F-G, I, J, L, M/r4 control scale bar.jpg
- __MACOSX/Figure 8/F-G, I, J, L, M/._r4 control scale bar.jpg
- Figure 8/F-G, I, J, L, M/dlg>sog scale bar.jpg
- __MACOSX/Figure 8/F-G, I, J, L, M/._dlg>sog scale bar.jpg
- Figure 8/F-G, I, J, L, M/HACKr4sog scale bar.jpg
- __MACOSX/Figure 8/F-G, I, J, L, M/._HACKr4sog scale bar.jpg
- Figure 8/O-P/.DS_Store
- __MACOSX/Figure 8/O-P/._.DS_Store
- Figure 8/O-P/HACKr4mChRi scale bar.jpg
- __MACOSX/Figure 8/O-P/._HACKr4mChRi scale bar.jpg
- Figure 8/O-P/HACKr4sog scale bar.jpg
- __MACOSX/Figure 8/O-P/._HACKr4sog scale bar.jpg
- Figure 8/A-D/C2-mcherry r4 pmad dapi_0003-1.jpg
- __MACOSX/Figure 8/A-D/._C2-mcherry r4 pmad dapi_0003-1.jpg
- Figure 8/A-D/.DS_Store
- __MACOSX/Figure 8/A-D/._.DS_Store
- Figure 8/A-D/C2-sogRNai mcherryri r4 pmad dapi_0002-1.jpg
- __MACOSX/Figure 8/A-D/._C2-sogRNai mcherryri r4 pmad dapi_0002-1.jpg
- Figure 8/A-D/C2-InRca cherryri r4 pmad dapi_0007.jpg
- __MACOSX/Figure 8/A-D/._C2-InRca cherryri r4 pmad dapi_0007.jpg
- Figure 8/A-D/C2-sogRNai inRCA r4 pmad dapi_0001-1.jpg
- __MACOSX/Figure 8/A-D/._C2-sogRNai inRCA r4 pmad dapi_0001-1.jpg
- Figure 8/Figure 8 N/.DS_Store
- __MACOSX/Figure 8/Figure 8 N/._.DS_Store
- Figure 8/Figure 8 N/QRS_mef2_Sog_All_260721.xlsx
- __MACOSX/Figure 8/Figure 8 N/._QRS_mef2_Sog_All_260721.xlsx
- Figure 8/Figure 8 R/proteomics haemolymph.pzfx
- __MACOSX/Figure 8/Figure 8 R/._proteomics haemolymph.pzfx
- Figure 8/Figure 8 H/.DS_Store
- __MACOSX/Figure 8/Figure 8 H/._.DS_Store
- Figure 8/Figure 8 H/22.6.10 fillet analysis HACKr4Sog.xlsx
- __MACOSX/Figure 8/Figure 8 H/._22.6.10 fillet analysis HACKr4Sog.xlsx
