# Supplementary material for: Convergent insulin and TGF‐β signalling drives cancer cachexia by promoting aberrant fat body ECM accumulation in a Drosophila tumour model
Source: EMBO Rep. 2023 Nov 28;24(12):e57695. doi: 10.15252/embr.202357695 (PMC10702797; doi:10.15252/embr.202357695)
Supplement: Supplementary file 11 — Source Data for Figure 8 [file EMBR-24-e57695-s006.zip › Figure 8/Figure 8 K/20210408 - sog data analysis.xlsx]

## Sheet: Sheet1
Fillets:
w1118	Day 8 rasdlg	day 8 rasdlgDog
84.8	66.191	86.211
82.6	73.362	78.278
87	44.81	86.288
86.7		86.991
	33.202	87.648
w1118 average	85.275
Normalised data:
0.99443	0.776206	1.01098
0.968631	0.860299	0.917948
1.02023	0.525476	1.01188
1.01671		1.02012
	0.389352	1.02783
