# Supplementary material for: Convergent insulin and TGF‐β signalling drives cancer cachexia by promoting aberrant fat body ECM accumulation in a Drosophila tumour model
Source: EMBO Rep. 2023 Nov 28;24(12):e57695. doi: 10.15252/embr.202357695 (PMC10702797; doi:10.15252/embr.202357695)
Supplement: Supplementary file 11 — Source Data for Figure 8 [file EMBR-24-e57695-s006.zip › Figure 8/Figure 8 N/QRS_mef2_Sog_All_260721.xlsx]

## Sheet: Sheet1
QRS;mef2gal4xUASLuciferase_8dpf	Label	Area	%Area	Norm						QRS;mef2gal4xUASSog_8dpf	Label	Area	%Area	Norm				mef2>mChRi	Area	Norm		WT average
1	Actin_mask.tif:1358-1186	3.75976e+06	59.873	0.741232						1	Actin_mask.tif:1196-1284	4.00163e+06	62.12	0.76905					83.2	1.03002		80.775
										1	Actin_mask.tif:1242-1238	4.11292e+06	45.038	0.557574					77.9	0.964407
										1	Actin_mask.tif:1058-1014	3.00673e+06	70.839	0.876992					83.9	1.03869
																			78.1	0.966883
2	Actin_mask.tif:1082-1164	4.32342e+06	41.128	0.509167						1	Actin_mask.tif:1088-1112	2.50786e+06	53.761	0.665565
1	Actin_mask.tif:1153-1179	4.57992e+06	60.173	0.744946						1	Actin_mask.tif:1324-1288	5.7499e+06	71.599	0.8864
1	Actin_mask.tif:1399-1368	5.58907e+06	29.153	0.360916						1	Actin_mask.tif:1150-1189	3.09691e+06	69.681	0.862656
			44.663	0.552931						1	Actin_mask.tif:1233-1267	3.9892e+06	74.609	0.923665
										1	Actin_mask.tif:1234-1321	4.86165e+06	63.528	0.786481
										1	Actin_mask.tif:1215-1221	4.25503e+06	55.637	0.68879
										1	Actin_mask.tif:1208-1266	4.4201e+06	73.673	0.912077
1	Actin_mask.tif:1191-1330	4.48564e+06	71.412	0.884085						1	Actin_mask.tif:1065-1150	3.29178e+06	75.279	0.931959
1	Actin_mask.tif:1180-1233	3.4429e+06	51.385	0.63615						1	Actin_mask.tif:1081-1135	3.05158e+06	64.599	0.79974
1	Actin_mask.tif:1231-1230	3.68674e+06	60.681	0.751235						1	Actin_mask.tif:1312-1309	3.52219e+06	47.837	0.592225
1	Actin_mask.tif:1104-1137	2.99737e+06	57.108	0.707001						1	Actin_mask.tif:1171-1116	3.95987e+06	67.264	0.832733
1	Actin_mask.tif:1368-1376	6.14819e+06	48.938	0.605856						1	Actin_mask.tif:1291-1312	4.4787e+06	77.944	0.964952
1	Actin_mask.tif:1264-1230	3.90763e+06	51.476	0.637276						1	Actin_mask.tif:1298-1356	5.61272e+06	40.543	0.501925
			56.8333	0.703601
