# Supplementary material for: Convergent insulin and TGF‐β signalling drives cancer cachexia by promoting aberrant fat body ECM accumulation in a Drosophila tumour model
Source: EMBO Rep. 2023 Nov 28;24(12):e57695. doi: 10.15252/embr.202357695 (PMC10702797; doi:10.15252/embr.202357695)
Supplement: Supplementary file 11 — Source Data for Figure 8 [file EMBR-24-e57695-s006.zip › Figure 8/Figure 8 H/22.6.10 fillet analysis HACKr4Sog.xlsx]

## Sheet: Sheet1
R4>mChRi	HACKr4mChRi	HACKr4Sog		Average control		Normalised	R4>mChRi	HACKr4mChRi	HACKr4Sog
79.2	47.825	81.987		80.8			0.980198	0.591894	1.01469
81.6	49.079	62.719					1.0099	0.607413	0.776225
81.6	50.544	85.27					1.0099	0.625545	1.05532
		75.742							0.937401
